# Supplementary material for: Early transcriptomic response to Fe supply in Fe-deficient tomato plants is strongly influenced by the nature of the chelating agent
Source: BMC Genomics. 2016 Jan 7;17:35. doi: 10.1186/s12864-015-2331-5 (PMC4705743; doi:10.1186/s12864-015-2331-5)
Supplement: Additional file 2: Table S3. — Differentially expressed transcripts resulted by the comparison of root transcriptional profiles of Fe-deficient plants supplied for 1 h with Fe-WEHS, Fe-citrate and Fe-PS with root transcriptional profile of Fe-sufficient plants. Probe ID, adjusted p-value and Log2(R) were reported for each transcript. (XLS 174 kb) [file 12864_2015_2331_MOESM2_ESM.xls]

## Sheet: Foglio 1
Probe_ID	p-value, adj; -Fe/Fe-citrate vs +Fe	Log2(R); -Fe/Fe-citrate vs +Fe	Probe_ID	p-value, adj; -Fe/Fe-PS vs +Fe	Log2(R); -Fe/Fe-PS vs +Fe	Probe_ID	p-value, adj; -Fe/Fe-WEHS vs +Fe	Log2(R); -Fe/Fe-WEHS vs +Fe
NP000122_1061_40_S	0.02	1.05	NP000037_1009_35_S	0.04	-1.38	NP000231_1302_40_S	0.02	3.14
NP372537_1574_35_S	0.01	2.03	NP000231_1302_40_S	0.01	2.87	NP796451_1558_36_S	0.00	3.51
NP9287537_831_40_S	0.02	-1.07	NP000423_437_37_X2	0.04	-1.98	TC191412_2284_38_S	0.00	3.94
TC191389_3184_39_S	0.00	1.33	NP000616_1157_38_S	0.01	1.12	TC191504_1609_35_S	0.01	1.46
TC191407_134_33_S	0.01	-1.30	NP372537_1574_35_S	0.02	1.49	TC191581_1150_36_S	0.00	3.06
TC191412_2284_38_S	0.00	5.11	NP796451_1558_36_S	0.00	3.83	TC191669_1238_40_S	0.00	2.68
TC191421_2247_40_S	0.01	1.44	NP9243669_955_35_S	0.00	-1.07	TC191789_579_41_S	0.01	-1.41
TC191426_2877_38_X3	0.04	1.06	NP9287571_278_40_S	0.02	-1.07	TC191806_907_40_S	0.00	3.64
TC191461_2223_39_S	0.01	1.29	TC191389_3184_39_S	0.00	1.14	TC191893_9_37_S	0.01	-1.63
TC191470_1776_37_S	0.02	-1.07	TC191407_134_33_S	0.02	-1.09	TC191963_1058_37_S	0.00	-1.97
TC191479_1626_41_X2	0.00	1.27	TC191412_2284_38_S	0.00	4.31	TC192292_1560_39_S	0.00	3.74
TC191504_1609_35_S	0.00	1.76	TC191461_2223_39_S	0.02	1.11	TC192724_853_37_S	0.00	1.77
TC191518_1602_40_S	0.03	1.13	TC191464_2030_39_S	0.02	-1.16	TC193313_1663_40_S	0.01	2.19
TC191531_1335_40_S	0.01	1.12	TC191504_1609_35_S	0.00	1.63	TC193430_724_40_S	0.03	1.11
TC191573_2302_39_S	0.05	1.07	TC191532_1318_38_S	0.01	-1.48	TC193799_655_34_X2	0.03	1.73
TC191575_1032_40_S	0.04	1.05	TC191542_1490_37_S	0.02	1.01	TC194139_2083_38_S	0.00	-3.13
TC191592_2431_37_S	0.00	1.22	TC191581_1150_36_S	0.00	3.00	TC194584_1854_37_S	0.00	2.15
TC191626_1006_35_S	0.01	-1.28	TC191654_1724_40_S	0.01	1.42	TC194645_664_37_S	0.00	4.25
TC191633_2427_37_S	0.01	1.29	TC191669_1238_40_S	0.00	2.30	TC195032_699_35_S	0.03	-1.33
TC191654_1724_40_S	0.01	1.09	TC191720_1243_40_S	0.01	1.41	TC195341_998_35_S	0.03	-1.76
TC191667_1493_41_S	0.02	-1.01	TC191806_907_40_S	0.00	4.12	TC196161_1163_35_S	0.05	1.02
TC191668_1184_40_S	0.03	-1.48	TC191826_1691_36_S	0.03	1.03	TC196465_645_40_X2	0.01	1.70
TC191669_1238_40_S	0.00	2.33	TC191885_563_40_S	0.03	-1.03	TC196793_675_35_S	0.01	-2.42
TC191694_1368_38_S	0.05	1.11	TC191939_1656_40_S	0.03	-1.11	TC197095_638_34_X2	0.00	2.69
TC191703_946_40_S	0.04	1.50	TC191963_1058_37_S	0.00	-1.68	TC197212_776_40_S	0.05	-1.92
TC191720_1243_40_S	0.01	1.53	TC191987_1285_38_S	0.01	1.03	TC198138_1325_39_S	0.01	2.24
TC191818_2228_40_S	0.01	1.04	TC191999_2014_39_S	0.00	1.09	TC198562_378_40_S	0.00	-3.67
TC191819_1122_36_S	0.02	1.11	TC192039_2053_40_S	0.04	-1.02	TC198786_1057_37_S	0.01	1.61
TC191826_1691_36_S	0.01	1.50	TC192041_1263_37_S	0.00	-1.48	TC199400_1132_37_S	0.01	-1.01
TC191845_1105_38_S	0.02	2.55	TC192044_2006_34_X2	0.01	-1.05	TC199488_726_36_S	0.03	1.41
TC191891_2590_35_S	0.01	-1.29	TC192092_3871_40_S	0.00	-1.35	TC199845_664_40_S	0.01	1.43
TC191902_1222_35_S	0.01	-1.36	TC192106_1660_40_S	0.00	1.23	TC200209_632_39_S	0.02	-1.07
TC191915_857_38_X2	0.03	2.40	TC192136_2282_40_S	0.01	1.00	TC200661_2147_40_S	0.00	1.72
TC191929_76_41_S	0.02	1.05	TC192165_1336_35_S	0.01	-1.05	TC201118_627_39_S	0.04	1.35
TC191963_1058_37_S	0.00	-1.59	TC192200_1482_40_S	0.01	1.02	TC201492_1043_38_S	0.05	1.71
TC191976_451_35_S	0.04	-1.09	TC192284_1407_38_S	0.02	1.10	TC201595_196_40_S	0.04	-1.29
TC191984_678_39_S	0.01	-1.05	TC192292_1560_39_S	0.00	3.94	TC201692_547_40_S	0.00	3.18
TC191991_2034_40_S	0.01	1.35	TC192301_1568_40_S	0.00	1.26	TC202295_541_34_X2	0.01	-1.00
TC191999_2014_39_S	0.00	1.39	TC192303_1161_40_S	0.03	-1.18	TC202499_878_40_S	0.01	1.55
TC192009_1993_40_S	0.01	1.71	TC192316_31_41_S	0.00	-1.40	TC203853_451_35_S	0.02	1.47
TC192024_1257_38_S	0.00	2.46	TC192374_1976_40_S	0.02	1.05	TC204225_1412_35_S	0.05	1.67
TC192041_1263_37_S	0.00	-1.86	TC192377_64_41_S	0.02	-1.03	TC204355_604_36_S	0.00	-1.56
TC192068_1915_40_S	0.01	1.19	TC192418_1233_40_S	0.00	-1.56	TC204496_710_35_S	0.05	-1.05
TC192078_1524_40_S	0.01	1.26	TC192432_2620_39_S	0.03	1.01	TC205205_1326_39_S	0.04	1.32
TC192092_3871_40_S	0.01	-1.10	TC192503_1784_35_S	0.01	-1.06	TC205481_554_40_S	0.01	1.44
TC192106_1660_40_S	0.00	1.45	TC192534_1011_36_X2	0.01	-1.16	TC205660_580_35_S	0.00	2.09
TC192132_2318_40_S	0.01	1.03	TC192595_1095_36_S	0.01	1.31	TC206149_966_36_S	0.01	1.05
TC192136_2282_40_S	0.01	1.10	TC192621_615_38_S	0.00	-1.06	TC206325_625_37_S	0.02	1.90
TC192155_1207_39_S	0.02	-1.02	TC192636_104_37_S	0.01	-1.03	TC207055_310_37_S	0.02	1.26
TC192206_2330_38_S	0.01	1.20	TC192652_1999_40_S	0.02	-1.00	TC207486_546_40_S	0.00	2.37
TC192211_691_40_S	0.00	-1.13	TC192671_1722_37_S	0.01	-1.21	TC207534_1222_40_S	0.01	2.30
TC192292_1560_39_S	0.00	4.36	TC192687_235_34_S	0.00	-1.51	TC207544_494_35_S	0.05	1.85
TC192301_1568_40_S	0.00	1.58	TC192724_853_37_S	0.00	1.64	TC207549_14_41_S	0.03	1.89
TC192303_1161_40_S	0.02	-1.17	TC192759_763_37_S	0.01	1.33	TC207709_262_35_S	0.01	-1.47
TC192316_31_41_S	0.00	-1.47	TC192838_1967_36_S	0.00	1.95	TC208154_2059_38_S	0.01	-1.64
TC192374_1976_40_S	0.01	1.39	TC192840_896_35_S	0.01	-1.43	TC208216_282_40_S	0.03	1.83
TC192377_64_41_S	0.01	-1.26	TC192860_1143_39_S	0.04	1.07	TC208376_922_36_S	0.01	3.30
TC192418_1233_40_S	0.00	-1.73	TC192866_1574_38_S	0.04	1.10	TC208745_692_37_S	0.00	1.98
TC192432_2620_39_S	0.01	1.52	TC192891_1175_35_S	0.02	1.44	TC208767_662_38_S	0.02	2.37
TC192448_563_38_S	0.01	-1.02	TC192962_686_36_S	0.02	1.36	TC209134_260_40_S	0.02	3.57
TC192468_962_38_X2	0.01	1.52	TC192994_1618_39_S	0.00	-1.53	TC209184_1101_40_S	0.04	-1.34
TC192484_155_39_S	0.01	-1.57	TC193001_1173_40_S	0.00	1.10	TC209321_482_35_S	0.00	2.92
TC192491_923_34_X2	0.00	-1.32	TC193011_1388_40_S	0.02	1.01	TC209336_481_39_S	0.01	-1.29
TC192499_1102_40_S	0.04	1.18	TC193126_471_41_X2	0.02	-1.38	TC209504_302_40_S	0.00	1.46
TC192526_306_35_S	0.00	-1.20	TC193133_1083_37_S	0.02	-1.25	TC210255_615_38_S	0.04	1.10
TC192534_1011_36_X2	0.01	-1.14	TC193166_822_37_X2	0.01	1.01	TC210916_286_35_S	0.03	-1.22
TC192539_726_40_S	0.02	1.06	TC193191_72_35_S	0.05	1.07	TC211287_216_38_S	0.00	3.08
TC192595_1095_36_S	0.00	1.55	TC193192_66_41_X2	0.01	-1.91	TC211515_728_35_S	0.00	2.33
TC192608_283_40_S	0.01	-1.03	TC193203_333_35_S	0.00	-1.33	TC211539_793_40_S	0.02	-1.64
TC192616_2450_39_S	0.02	1.25	TC193209_497_34_S	0.02	-1.24	TC211554_471_40_S	0.02	1.71
TC192621_615_38_S	0.00	-1.09	TC193214_35_40_S	0.00	-1.00	TC211986_1219_35_S	0.04	1.35
TC192628_1699_37_S	0.00	1.09	TC193302_742_34_X2	0.00	-1.13	TC212074_241_40_S	0.00	2.69
TC192636_104_37_S	0.00	-1.41	TC193305_731_38_S	0.01	1.70	TC212258_415_40_S	0.00	3.26
TC192645_373_40_S	0.04	-1.11	TC193313_1663_40_S	0.00	2.06	TC212487_279_40_S	0.00	2.98
TC192660_1625_40_S	0.02	4.33	TC193319_801_34_X2	0.01	-2.13	TC212776_329_35_S	0.01	1.03
TC192669_148_41_S	0.01	-1.05	TC193323_1777_39_S	0.01	1.10	TC212933_306_37_S	0.04	2.01
TC192671_1722_37_S	0.00	-1.26	TC193353_1113_36_S	0.04	1.38	TC213029_1143_40_S	0.03	1.84
TC192687_235_34_S	0.00	-1.60	TC193389_961_38_S	0.01	1.22	TC213456_100_34_S	0.01	2.20
TC192722_14_39_S	0.02	-1.10	TC193397_121_39_S	0.01	-1.12	TC214074_254_40_S	0.04	1.12
TC192724_853_37_S	0.00	1.86	TC193411_744_34_X2	0.01	-1.14	TC214133_1133_40_S	0.03	2.50
TC192757_754_40_S	0.04	1.25	TC193437_634_40_S	0.01	-1.16	TC214599_1004_37_S	0.00	2.88
TC192759_763_37_S	0.00	1.85	TC193554_976_40_S	0.00	1.35	TC214826_1684_35_S	0.00	2.70
TC192799_956_38_S	0.04	1.05	TC193572_164_35_S	0.01	-1.08	TC214837_697_40_S	0.01	1.90
TC192838_1967_36_S	0.00	2.04	TC193577_821_40_S	0.03	1.73	TC214978_700_36_S	0.00	1.99
TC192840_896_35_S	0.01	-1.38	TC193614_1246_35_S	0.03	-1.54	TC215128_252_35_S	0.01	1.90
TC192847_638_39_S	0.01	1.16	TC193656_1437_35_S	0.01	1.01	TC215874_553_40_S	0.00	1.89
TC192860_1143_39_S	0.03	1.09	TC193675_947_38_S	0.05	-1.34	TC215970_3405_40_S	0.00	2.13
TC192864_934_40_S	0.01	3.21	TC193702_495_35_S	0.01	-1.14	TC215976_330_38_X2	0.01	-1.61
TC192891_1175_35_S	0.02	1.45	TC193736_755_40_S	0.01	-1.13	TC216529_896_39_S	0.00	3.44
TC192916_145_41_S	0.05	-1.07	TC193764_145_40_S	0.00	-1.25	TC216882_1121_38_X2	0.00	3.07
TC192923_868_35_S	0.03	-1.00	TC193799_655_34_X2	0.01	1.76
TC192962_686_36_S	0.01	1.81	TC193810_798_35_S	0.02	1.47
TC192994_1618_39_S	0.00	-1.58	TC193816_797_35_S	0.01	-1.15
TC193001_1173_40_S	0.00	1.44	TC193848_1201_36_S	0.01	-1.27
TC193011_1388_40_S	0.01	1.39	TC193875_1819_40_S	0.02	-1.15
TC193072_1973_36_S	0.01	1.13	TC193922_742_40_S	0.02	-1.25
TC193089_2251_37_S	0.01	1.03	TC193928_639_40_S	0.02	-1.10
TC193126_471_41_X2	0.02	-1.29	TC193934_828_38_X2	0.01	1.11
TC193133_1083_37_S	0.03	-1.01	TC193944_1878_40_S	0.02	1.45
TC193191_72_35_S	0.02	1.24	TC193953_772_35_S	0.02	-1.04
TC193192_66_41_X2	0.00	-2.08	TC193966_1151_36_S	0.00	-1.08
TC193203_333_35_S	0.00	-1.54	TC193992_802_40_S	0.00	-1.11
TC193209_497_34_S	0.00	-1.64	TC194026_780_39_S	0.03	-1.50
TC193214_35_40_S	0.00	-1.26	TC194083_723_35_S	0.02	-1.30
TC193246_1137_37_X2	0.01	1.26	TC194084_192_40_S	0.00	-1.14
TC193283_737_36_S	0.00	-1.01	TC194085_1748_35_S	0.01	-1.18
TC193302_742_34_X2	0.00	-1.07	TC194087_987_39_S	0.01	1.23
TC193305_731_38_S	0.02	1.41	TC194108_560_40_S	0.01	-1.44
TC193313_1663_40_S	0.00	2.35	TC194139_2083_38_S	0.00	-3.35
TC193319_801_34_X2	0.00	-2.45	TC194150_1108_35_S	0.04	-1.29
TC193321_638_41_X2	0.01	-1.09	TC194155_48_41_S	0.02	1.26
TC193323_1777_39_S	0.01	1.04	TC194180_814_40_S	0.00	-1.72
TC193325_201_38_S	0.00	-1.21	TC194191_659_38_X3	0.01	-1.08
TC193328_673_41_X2	0.02	1.55	TC194227_76_41_X2	0.04	-1.08
TC193353_1113_36_S	0.03	1.37	TC194231_852_35_S	0.02	1.18
TC193362_849_38_S	0.02	1.14	TC194321_24_40_S	0.01	-1.08
TC193378_811_40_S	0.03	2.37	TC194347_610_40_S	0.00	1.50
TC193389_961_38_S	0.01	1.16	TC194403_1649_40_S	0.04	1.35
TC193398_1482_40_S	0.01	-1.24	TC194406_661_39_S	0.04	1.15
TC193411_744_34_X2	0.00	-1.28	TC194407_1036_37_S	0.01	1.08
TC193430_724_40_S	0.00	1.15	TC194422_629_38_S	0.01	-1.29
TC193437_634_40_S	0.00	-1.27	TC194434_24_41_S	0.01	1.08
TC193462_1332_39_S	0.05	-1.52	TC194468_675_35_S	0.00	-1.45
TC193463_765_40_S	0.01	1.30	TC194584_1854_37_S	0.00	2.32
TC193485_1338_35_S	0.01	2.33	TC194645_664_37_S	0.00	4.28
TC193505_1454_38_S	0.01	-1.03	TC194693_635_40_S	0.00	1.01
TC193554_976_40_S	0.00	1.38	TC194779_534_40_S	0.01	-1.23
TC193577_821_40_S	0.01	2.35	TC194828_32_40_S	0.05	-1.24
TC193598_807_39_S	0.01	1.38	TC194877_719_40_S	0.00	1.22
TC193627_1288_38_S	0.01	1.04	TC194886_797_39_S	0.03	-1.01
TC193641_727_40_S	0.03	1.02	TC194894_1067_38_S	0.00	1.22
TC193643_731_41_X3	0.00	-1.44	TC194997_1095_35_S	0.01	-1.04
TC193654_1023_35_S	0.04	-1.05	TC195013_336_40_S	0.01	1.08
TC193675_947_38_S	0.02	-1.61	TC195032_699_35_S	0.01	-1.43
TC193702_495_35_S	0.01	-1.23	TC195054_754_38_S	0.03	1.01
TC193709_783_35_S	0.01	-1.47	TC195287_673_37_S	0.01	1.22
TC193729_1191_37_S	0.02	1.07	TC195341_998_35_S	0.01	-1.87
TC193736_755_40_S	0.00	-1.31	TC195356_1693_37_S	0.04	1.23
TC193748_828_36_S	0.03	1.63	TC195370_665_35_S	0.01	-1.21
TC193764_145_40_S	0.00	-1.17	TC195381_746_35_S	0.01	-1.37
TC193790_916_39_S	0.01	1.04	TC195387_643_35_S	0.01	-1.30
TC193792_675_36_S	0.01	1.48	TC195428_2594_39_S	0.01	1.09
TC193799_655_34_X2	0.00	2.10	TC195452_729_35_S	0.01	-1.22
TC193806_820_37_S	0.05	-1.20	TC195535_810_35_S	0.02	1.36
TC193808_669_41_X2	0.04	-1.06	TC195599_903_34_X2	0.00	-1.17
TC193810_798_35_S	0.01	1.56	TC195605_859_35_S	0.01	-1.26
TC193820_751_39_X2	0.05	1.03	TC195620_838_35_S	0.00	-1.06
TC193838_737_35_S	0.01	-1.62	TC195693_606_40_S	0.01	-1.15
TC193848_1201_36_S	0.01	-1.11	TC195697_187_40_S	0.01	-1.42
TC193857_795_35_S	0.02	-1.05	TC195700_1019_40_S	0.00	-1.62
TC193875_1819_40_S	0.01	-1.16	TC195743_2073_35_S	0.02	-1.01
TC193928_639_40_S	0.01	-1.18	TC195748_608_35_S	0.03	2.18
TC193934_828_38_X2	0.01	1.07	TC195825_623_40_S	0.01	-1.05
TC193940_770_40_S	0.03	1.08	TC195826_1532_37_S	0.01	1.03
TC193944_1878_40_S	0.02	1.38	TC195864_104_40_S	0.02	1.19
TC193966_1151_36_S	0.00	-1.35	TC195904_1557_39_S	0.00	1.10
TC193992_802_40_S	0.00	-1.24	TC195936_3354_36_S	0.01	-1.50
TC194026_780_39_S	0.04	-1.38	TC196039_14_41_S	0.05	1.42
TC194033_760_38_S	0.01	1.08	TC196053_1061_36_S	0.02	1.05
TC194047_702_41_X2	0.04	1.00	TC196068_877_35_S	0.03	-1.62
TC194083_723_35_S	0.00	-1.85	TC196075_1353_39_S	0.03	1.15
TC194084_192_40_S	0.00	-1.45	TC196118_654_35_S	0.00	1.51
TC194085_1748_35_S	0.00	-1.39	TC196120_1620_36_S	0.03	-1.04
TC194087_987_39_S	0.01	1.38	TC196151_715_35_S	0.01	-1.05
TC194091_715_40_S	0.01	-1.06	TC196182_929_38_S	0.03	-1.04
TC194097_1330_36_S	0.01	1.96	TC196197_684_35_S	0.02	-1.39
TC194108_560_40_S	0.01	-1.39	TC196272_554_39_S	0.03	-1.32
TC194131_750_38_S	0.02	1.78	TC196288_809_35_S	0.01	-1.29
TC194139_2083_38_S	0.00	-2.63	TC196357_464_36_S	0.05	-1.08
TC194148_831_39_S	0.03	-1.04	TC196358_1164_39_S	0.02	1.01
TC194150_1108_35_S	0.03	-1.30	TC196381_466_35_S	0.00	-1.37
TC194180_814_40_S	0.00	-1.67	TC196476_690_37_S	0.01	1.05
TC194191_659_38_X3	0.00	-1.22	TC196556_609_37_S	0.01	1.40
TC194193_726_35_S	0.02	-1.04	TC196573_55_40_S	0.02	-1.05
TC194227_76_41_X2	0.02	-1.18	TC196589_1568_39_S	0.02	1.12
TC194243_746_35_S	0.01	-1.02	TC196692_694_37_X2	0.03	-1.19
TC194263_1313_37_S	0.00	1.03	TC196700_775_39_X2	0.01	-1.51
TC194297_146_34_X2	0.01	-1.38	TC196704_679_35_S	0.03	-1.02
TC194321_24_40_S	0.01	-1.15	TC196748_390_40_S	0.02	-1.35
TC194327_2065_39_S	0.02	1.01	TC196753_1279_37_S	0.01	2.96
TC194347_610_40_S	0.00	1.52	TC196793_675_35_S	0.02	-1.72
TC194375_797_36_S	0.02	-1.04	TC196849_49_37_S	0.00	-1.40
TC194385_1186_37_S	0.01	1.12	TC196869_661_35_S	0.02	-1.06
TC194406_661_39_S	0.00	1.97	TC196870_850_40_S	0.01	1.10
TC194407_1036_37_S	0.00	1.14	TC196878_2001_40_S	0.01	-1.54
TC194443_1494_38_S	0.01	1.11	TC196956_664_39_X2	0.03	1.33
TC194462_499_34_S	0.03	-1.03	TC196992_665_35_S	0.00	1.11
TC194468_675_35_S	0.00	-1.43	TC197084_989_37_S	0.02	1.38
TC194577_639_34_X2	0.02	-1.08	TC197095_638_34_X2	0.00	2.07
TC194598_514_36_S	0.00	-1.15	TC197120_77_34_X2	0.00	-1.05
TC194645_664_37_S	0.00	4.58	TC197146_506_40_S	0.01	-1.49
TC194656_746_40_S	0.01	-1.01	TC197177_1882_35_S	0.00	-1.08
TC194676_1058_40_S	0.00	-1.20	TC197187_653_34_X2	0.00	-1.59
TC194683_686_34_X2	0.01	-1.06	TC197203_653_36_S	0.02	1.09
TC194693_635_40_S	0.00	1.09	TC197212_776_40_S	0.01	-1.71
TC194707_796_40_S	0.04	2.55	TC197257_871_37_S	0.01	-1.23
TC194741_571_40_S	0.00	-1.47	TC197263_947_40_S	0.02	1.18
TC194758_777_40_S	0.01	2.40	TC197300_1093_35_S	0.03	1.26
TC194776_151_35_S	0.00	-1.21	TC197314_679_35_S	0.04	1.15
TC194779_534_40_S	0.01	-1.38	TC197373_623_40_S	0.02	-1.00
TC194802_556_40_S	0.04	2.05	TC197393_390_40_S	0.00	-1.12
TC194828_32_40_S	0.05	-1.19	TC197395_627_40_X5	0.00	-1.15
TC194877_719_40_S	0.00	1.30	TC197465_10_40_S	0.02	1.19
TC194887_689_34_X2	0.03	2.07	TC197473_1624_40_S	0.01	-1.29
TC194894_1067_38_S	0.00	1.40	TC197516_797_35_S	0.01	-1.69
TC194928_58_39_S	0.01	-1.10	TC197519_669_38_S	0.04	-1.07
TC194960_524_39_S	0.03	2.46	TC197521_713_40_S	0.02	-1.09
TC194997_1095_35_S	0.00	-1.27	TC197531_712_35_S	0.04	-1.09
TC195013_336_40_S	0.01	1.07	TC197535_663_40_S	0.00	-1.35
TC195019_867_40_S	0.03	1.15	TC197570_1542_40_S	0.02	1.01
TC195032_699_35_S	0.00	-2.03	TC197580_764_35_S	0.03	-1.23
TC195054_754_38_S	0.02	1.01	TC197609_880_35_S	0.01	1.88
TC195073_718_40_S	0.02	-1.03	TC197652_1459_39_S	0.02	1.23
TC195120_685_35_S	0.01	-1.05	TC197680_598_40_S	0.04	-1.29
TC195148_870_40_S	0.05	1.26	TC197683_586_40_S	0.01	-1.09
TC195215_205_34_X2	0.02	-1.06	TC197704_835_35_S	0.01	-1.27
TC195239_1690_39_S	0.01	2.51	TC197740_749_40_S	0.00	-1.04
TC195243_694_35_S	0.02	-1.13	TC197759_600_40_S	0.02	-1.15
TC195265_754_40_S	0.01	-1.03	TC197822_483_40_S	0.00	1.18
TC195287_673_37_S	0.01	1.16	TC197828_652_40_S	0.01	-1.06
TC195298_1286_38_S	0.05	1.02	TC197921_641_38_S	0.00	-1.27
TC195341_998_35_S	0.00	-1.90	TC197954_685_37_S	0.02	1.05
TC195356_1693_37_S	0.03	1.28	TC197993_692_39_S	0.01	-1.04
TC195358_308_40_S	0.01	-1.14	TC198027_880_35_S	0.03	-1.06
TC195379_610_34_X4	0.04	-1.12	TC198045_719_35_S	0.00	-2.03
TC195381_746_35_S	0.01	-1.53	TC198138_1325_39_S	0.00	2.73
TC195387_643_35_S	0.01	-1.15	TC198159_765_40_S	0.03	1.02
TC195428_2594_39_S	0.00	1.33	TC198179_1038_40_S	0.02	1.23
TC195452_729_35_S	0.02	-1.05	TC198181_586_40_S	0.02	1.08
TC195460_1712_36_S	0.02	1.12	TC198271_179_40_S	0.00	-1.01
TC195469_781_38_S	0.01	1.13	TC198323_947_40_S	0.03	1.22
TC195474_1199_40_S	0.05	1.09	TC198340_655_41_X2	0.02	-1.05
TC195488_587_40_S	0.03	-1.05	TC198375_527_35_S	0.00	-1.33
TC195491_623_39_X2	0.01	-1.01	TC198380_891_37_S	0.01	1.05
TC195539_686_40_S	0.03	1.11	TC198419_771_34_X3	0.01	-1.94
TC195556_654_35_S	0.01	-1.13	TC198456_99_39_S	0.00	-1.47
TC195564_456_41_X2	0.01	-1.07	TC198467_71_38_S	0.02	1.11
TC195605_859_35_S	0.00	-1.53	TC198553_740_40_S	0.03	1.30
TC195620_838_35_S	0.00	-1.43	TC198562_378_40_S	0.00	-3.17
TC195697_187_40_S	0.00	-1.47	TC198567_602_39_S	0.02	1.41
TC195700_1019_40_S	0.00	-1.70	TC198629_1255_37_S	0.04	1.22
TC195733_582_38_S	0.01	-1.18	TC198668_364_36_X5	0.00	-1.52
TC195735_752_37_S	0.03	2.08	TC198678_468_40_S	0.02	-1.24
TC195743_2073_35_S	0.01	-1.25	TC198726_819_35_S	0.05	1.02
TC195748_608_35_S	0.03	1.99	TC198758_934_35_S	0.00	-1.04
TC195760_768_39_S	0.04	1.09	TC198771_692_39_S	0.05	1.09
TC195770_1617_37_S	0.03	2.00	TC198786_1057_37_S	0.00	1.70
TC195825_623_40_S	0.01	-1.06	TC198793_448_40_X2	0.00	-1.44
TC195826_1532_37_S	0.00	1.54	TC198812_683_37_S	0.02	1.31
TC195864_104_40_S	0.02	1.11	TC198934_674_35_S	0.03	1.12
TC195922_812_40_S	0.02	1.01	TC198991_518_38_S	0.01	-1.18
TC195936_3354_36_S	0.01	-1.29	TC198995_1436_40_S	0.05	1.21
TC195977_761_37_S	0.04	-1.29	TC199071_1776_40_S	0.00	1.04
TC195983_687_39_S	0.01	-1.01	TC199105_1279_40_S	0.01	1.17
TC196039_14_41_S	0.04	1.47	TC199139_660_35_S	0.02	-1.06
TC196069_708_35_X2	0.03	1.04	TC199209_838_40_S	0.01	1.49
TC196075_1353_39_S	0.02	1.12	TC199212_246_35_S	0.01	-1.03
TC196083_27_40_S	0.02	1.01	TC199217_728_39_S	0.01	1.00
TC196090_1363_40_S	0.02	1.64	TC199253_1439_39_S	0.01	1.34
TC196100_60_35_S	0.01	-1.13	TC199254_570_40_S	0.03	1.29
TC196105_946_40_S	0.01	1.56	TC199385_1057_40_S	0.03	-1.07
TC196118_654_35_S	0.00	1.30	TC199488_726_36_S	0.00	1.71
TC196120_1620_36_S	0.01	-1.35	TC199493_359_36_S	0.02	1.28
TC196151_715_35_S	0.00	-1.12	TC199600_752_38_S	0.01	-1.11
TC196157_736_36_S	0.03	-1.66	TC199617_610_37_S	0.01	1.57
TC196197_684_35_S	0.01	-1.34	TC199651_216_35_S	0.03	-1.00
TC196242_16_41_S	0.03	1.11	TC199665_1578_35_S	0.01	1.44
TC196265_411_35_S	0.01	-1.04	TC199679_1015_35_S	0.01	1.43
TC196272_554_39_S	0.03	-1.24	TC199685_17_40_S	0.04	1.37
TC196277_1153_38_S	0.00	-1.05	TC199687_1083_40_S	0.03	1.12
TC196321_547_41_X2	0.03	1.73	TC199728_730_35_S	0.03	-1.01
TC196322_1050_41_X2	0.02	1.32	TC199769_671_37_S	0.01	1.10
TC196357_464_36_S	0.02	-1.37	TC199771_710_35_S	0.01	1.08
TC196360_802_35_S	0.00	1.01	TC199804_1204_40_S	0.01	-1.05
TC196366_714_39_S	0.02	1.27	TC199869_659_35_S	0.02	-1.03
TC196381_466_35_S	0.00	-1.83	TC199903_851_38_S	0.01	-1.31
TC196393_449_35_S	0.05	-1.20	TC199971_697_35_S	0.02	-1.54
TC196425_721_35_S	0.02	-1.02	TC200030_914_40_S	0.01	1.10
TC196465_645_40_X2	0.02	1.06	TC200078_906_37_X2	0.02	1.02
TC196512_136_35_S	0.00	-1.16	TC200110_525_39_X2	0.03	-1.55
TC196520_680_35_S	0.04	-1.06	TC200117_1178_35_S	0.02	-1.47
TC196556_609_37_S	0.00	1.84	TC200137_380_40_S	0.00	1.27
TC196589_1568_39_S	0.01	1.25	TC200209_632_39_S	0.00	-2.00
TC196597_812_35_S	0.04	-1.11	TC200249_1291_39_S	0.02	-1.47
TC196642_424_40_S	0.02	-1.08	TC200259_644_35_S	0.01	-1.45
TC196666_507_38_S	0.00	-1.10	TC200290_368_35_S	0.01	-1.20
TC196669_798_35_S	0.02	3.30	TC200342_1533_36_S	0.01	1.09
TC196670_524_40_S	0.03	3.04	TC200381_676_35_S	0.02	-1.08
TC196700_775_39_X2	0.01	-1.32	TC200383_445_40_S	0.03	1.08
TC196748_390_40_S	0.02	-1.38	TC200720_694_35_S	0.02	-1.45
TC196769_531_40_S	0.04	-1.11	TC200777_15_41_X4	0.01	-1.42
TC196793_675_35_S	0.02	-1.44	TC200889_796_35_S	0.00	-1.71
TC196849_49_37_S	0.00	-1.40	TC200944_721_35_S	0.03	1.03
TC196869_661_35_S	0.01	-1.39	TC200971_393_40_S	0.03	-1.11
TC196878_2001_40_S	0.00	-1.49	TC200984_537_38_S	0.03	1.13
TC196956_664_39_X2	0.02	1.30	TC201040_90_40_S	0.01	1.03
TC196998_727_34_X5	0.00	-1.54	TC201174_646_37_X2	0.00	1.00
TC197000_919_40_S	0.02	-1.02	TC201184_1338_36_S	0.03	1.10
TC197011_848_38_S	0.02	1.45	TC201301_1376_37_S	0.00	1.08
TC197059_170_41_X2	0.01	-1.33	TC201310_770_39_S	0.00	1.37
TC197084_989_37_S	0.01	1.68	TC201342_1688_35_S	0.03	-1.03
TC197095_638_34_X2	0.00	2.35	TC201380_600_40_S	0.03	1.18
TC197105_635_40_S	0.01	1.36	TC201419_545_38_X3	0.00	-1.45
TC197120_77_34_X2	0.00	-1.09	TC201434_393_37_S	0.05	-1.06
TC197122_92_35_S	0.00	-1.10	TC201451_513_40_S	0.03	1.06
TC197146_506_40_S	0.01	-1.21	TC201492_1043_38_S	0.01	1.89
TC197209_519_40_S	0.02	1.13	TC201496_662_40_S	0.01	-1.21
TC197212_776_40_S	0.02	-1.51	TC201515_586_37_S	0.01	-1.15
TC197254_639_39_S	0.01	-1.37	TC201595_196_40_S	0.01	-1.10
TC197257_871_37_S	0.00	-1.38	TC201624_26_37_S	0.04	1.05
TC197263_947_40_S	0.01	1.29	TC201645_786_35_S	0.01	-1.18
TC197284_22_40_S	0.00	-1.16	TC201692_547_40_S	0.00	2.68
TC197300_1093_35_S	0.04	1.10	TC201712_114_35_S	0.01	-1.10
TC197303_761_40_S	0.04	1.15	TC201720_718_35_S	0.01	1.10
TC197314_679_35_S	0.03	1.10	TC201761_553_35_S	0.00	1.52
TC197316_613_41_S	0.02	2.05	TC201816_557_38_S	0.04	-1.05
TC197333_677_34_X2	0.00	-1.93	TC201832_1136_40_S	0.02	1.38
TC197393_390_40_S	0.00	-1.40	TC201955_1069_37_X2	0.01	-1.26
TC197413_1107_35_S	0.00	-1.00	TC201990_617_40_S	0.01	2.23
TC197473_1624_40_S	0.00	-1.60	TC202029_531_38_S	0.03	1.07
TC197484_773_35_S	0.01	-1.35	TC202042_44_37_S	0.04	-1.03
TC197488_765_36_S	0.02	-1.01	TC202115_599_37_S	0.01	-1.04
TC197516_797_35_S	0.01	-1.91	TC202171_1561_36_S	0.02	1.11
TC197528_573_40_S	0.02	1.06	TC202193_44_40_S	0.04	1.35
TC197535_663_40_S	0.01	-1.07	TC202199_528_40_S	0.01	1.22
TC197560_2050_35_S	0.01	-1.06	TC202205_782_40_S	0.03	1.27
TC197562_1589_40_S	0.04	-1.03	TC202210_75_39_S	0.00	1.08
TC197580_764_35_S	0.04	-1.06	TC202223_657_39_X2	0.02	1.15
TC197584_1687_40_S	0.00	1.11	TC202234_563_40_S	0.02	1.07
TC197600_829_38_S	0.04	-1.00	TC202257_752_40_S	0.01	-1.26
TC197602_692_40_S	0.04	-1.06	TC202278_607_34_X2	0.02	-1.08
TC197609_880_35_S	0.01	1.45	TC202295_541_34_X2	0.00	-1.51
TC197652_1459_39_S	0.00	1.84	TC202303_291_41_X8	0.02	-1.02
TC197683_586_40_S	0.01	-1.28	TC202319_266_34_X2	0.00	-1.85
TC197740_749_40_S	0.00	-1.02	TC202379_863_35_S	0.01	-1.00
TC197748_570_36_S	0.02	-1.03	TC202390_587_35_S	0.04	-1.13
TC197759_600_40_S	0.02	-1.06	TC202444_558_34_X2	0.05	-1.14
TC197772_327_37_S	0.01	-1.37	TC202455_704_34_X2	0.01	-1.53
TC197785_660_35_S	0.05	-1.08	TC202456_752_35_S	0.03	-1.09
TC197806_737_40_S	0.01	1.05	TC202499_878_40_S	0.01	1.33
TC197822_483_40_S	0.00	1.36	TC202572_632_40_S	0.01	1.15
TC197828_652_40_S	0.01	-1.01	TC202651_329_37_X2	0.05	-1.40
TC197833_1225_36_S	0.05	1.17	TC202703_559_40_S	0.00	1.01
TC197883_675_35_S	0.02	1.69	TC202715_850_35_S	0.03	-1.13
TC197889_1403_36_S	0.03	1.34	TC202776_829_39_S	0.02	-1.04
TC197906_1829_40_S	0.01	1.12	TC202830_679_35_S	0.01	1.28
TC197987_1950_37_S	0.02	1.15	TC202925_564_35_S	0.01	-1.34
TC197990_1197_39_S	0.01	1.10	TC202943_556_35_S	0.02	1.10
TC198002_1090_34_X2	0.00	-1.55	TC203046_1261_35_S	0.02	-1.83
TC198027_880_35_S	0.01	-1.63	TC203113_1166_40_S	0.01	1.10
TC198045_719_35_S	0.01	-1.64	TC203206_723_40_S	0.00	-1.11
TC198098_640_35_S	0.01	-1.16	TC203220_624_40_S	0.01	1.32
TC198138_1325_39_S	0.00	3.01	TC203228_582_40_S	0.01	1.79
TC198144_1733_40_S	0.03	-1.16	TC203249_672_35_S	0.05	-1.08
TC198159_765_40_S	0.02	1.13	TC203318_894_40_S	0.01	-1.09
TC198179_1038_40_S	0.01	1.39	TC203351_729_35_S	0.00	-1.09
TC198186_141_35_S	0.01	-1.35	TC203396_627_40_S	0.01	-1.10
TC198199_774_35_S	0.03	-1.12	TC203432_130_41_X2	0.02	-1.18
TC198248_580_39_S	0.03	1.40	TC203489_610_36_S	0.01	-1.02
TC198323_947_40_S	0.02	1.29	TC203520_475_40_S	0.01	-1.30
TC198375_527_35_S	0.00	-1.44	TC203527_687_35_S	0.04	-1.45
TC198380_891_37_S	0.01	1.16	TC203539_673_40_S	0.00	-1.11
TC198396_116_41_X2	0.00	-1.03	TC203552_959_39_S	0.00	-1.22
TC198416_1538_40_S	0.01	1.42	TC203647_655_35_S	0.01	1.25
TC198419_771_34_X3	0.01	-1.97	TC203730_509_38_S	0.03	-1.32
TC198420_667_38_X2	0.04	-1.15	TC203759_474_40_S	0.01	-1.02
TC198430_1370_40_S	0.02	1.04	TC203798_910_35_S	0.01	1.25
TC198462_771_40_S	0.03	1.46	TC203823_1304_38_S	0.01	-1.04
TC198562_378_40_S	0.00	-3.20	TC203853_451_35_S	0.02	1.05
TC198567_602_39_S	0.01	1.49	TC203924_331_40_S	0.01	-1.02
TC198621_678_35_S	0.03	2.37	TC203944_576_40_S	0.01	1.11
TC198629_1255_37_S	0.02	1.48	TC203950_1041_38_S	0.00	-1.80
TC198633_775_40_S	0.04	1.61	TC203973_742_37_S	0.01	1.15
TC198663_679_37_S	0.01	-1.00	TC203987_2257_35_S	0.01	-1.11
TC198668_364_36_X5	0.00	-1.77	TC204073_704_40_S	0.00	-1.42
TC198670_408_41_X2	0.04	-1.19	TC204112_489_36_S	0.00	1.02
TC198697_580_35_S	0.01	-1.05	TC204132_659_40_S	0.01	-1.03
TC198771_692_39_S	0.02	1.28	TC204133_546_41_X2	0.00	-1.20
TC198786_1057_37_S	0.00	1.92	TC204145_1772_40_S	0.01	1.63
TC198793_448_40_X2	0.00	-1.61	TC204185_470_34_X2	0.01	-1.26
TC198812_683_37_S	0.03	1.06	TC204235_695_40_S	0.04	-1.05
TC198890_691_40_S	0.02	1.05	TC204269_546_39_S	0.00	1.74
TC198929_1337_40_S	0.02	1.14	TC204285_637_35_S	0.05	-1.17
TC198991_518_38_S	0.01	-1.12	TC204300_553_35_S	0.02	-1.01
TC199017_773_36_S	0.01	2.69	TC204355_604_36_S	0.00	-1.64
TC199020_341_39_S	0.02	1.03	TC204419_1335_40_S	0.03	-1.13
TC199084_56_41_S	0.00	-1.15	TC204421_1215_36_S	0.01	1.10
TC199105_1279_40_S	0.01	1.07	TC204425_11_40_S	0.04	1.13
TC199139_660_35_S	0.01	-1.33	TC204522_886_40_S	0.03	1.03
TC199147_600_34_X2	0.05	1.40	TC204542_543_40_X2	0.00	-1.05
TC199168_646_40_S	0.01	1.28	TC204560_282_40_S	0.04	-1.25
TC199209_838_40_S	0.00	1.92	TC204662_681_35_S	0.01	-1.36
TC199228_921_40_S	0.01	-1.14	TC204669_737_35_S	0.01	1.07
TC199253_1439_39_S	0.00	1.62	TC204716_666_40_S	0.01	-1.23
TC199254_570_40_S	0.01	1.60	TC204717_457_35_S	0.02	-1.14
TC199488_726_36_S	0.00	1.94	TC204722_457_41_X2	0.04	-1.14
TC199493_359_36_S	0.01	1.22	TC204730_423_40_S	0.01	1.26
TC199600_752_38_S	0.01	-1.02	TC204781_465_40_S	0.03	-1.03
TC199617_610_37_S	0.01	1.36	TC204814_531_35_S	0.01	1.03
TC199651_216_35_S	0.02	-1.08	TC204885_1164_35_S	0.04	1.29
TC199679_1015_35_S	0.00	1.54	TC204908_185_37_S	0.03	-1.12
TC199687_1083_40_S	0.03	1.10	TC204915_398_38_S	0.01	1.36
TC199715_662_35_S	0.01	-1.09	TC204916_1142_36_S	0.02	1.27
TC199728_730_35_S	0.01	-1.17	TC204920_605_40_S	0.02	-1.18
TC199755_1612_35_S	0.03	-1.14	TC204931_1383_40_S	0.01	-1.02
TC199804_1204_40_S	0.01	-1.11	TC204945_690_40_X2	0.01	-1.31
TC199869_659_35_S	0.01	-1.11	TC204991_1700_37_S	0.01	1.00
TC199873_750_41_S	0.03	1.81	TC205033_726_36_S	0.04	1.19
TC199879_1519_36_S	0.01	1.13	TC205074_612_40_S	0.01	-1.13
TC199891_896_40_S	0.00	2.24	TC205084_433_39_X2	0.01	1.87
TC199903_851_38_S	0.01	-1.24	TC205094_516_35_S	0.00	-1.27
TC199923_646_40_S	0.01	-1.03	TC205167_1880_37_S	0.04	-1.03
TC199934_723_35_S	0.03	-1.02	TC205205_1326_39_S	0.01	1.25
TC199948_2359_40_S	0.04	-1.10	TC205233_479_40_S	0.01	-1.01
TC199971_697_35_S	0.03	-1.33	TC205246_625_35_S	0.01	-1.01
TC200025_473_40_S	0.01	-1.05	TC205260_986_39_S	0.00	-1.17
TC200030_914_40_S	0.01	1.12	TC205268_1112_35_S	0.00	-1.10
TC200078_906_37_X2	0.00	1.35	TC205289_1197_36_S	0.04	-1.00
TC200088_623_35_S	0.01	-1.01	TC205309_503_41_X2	0.00	1.03
TC200110_525_39_X2	0.02	-1.60	TC205378_716_35_X2	0.01	-1.67
TC200117_1178_35_S	0.01	-1.70	TC205440_911_39_S	0.01	-2.20
TC200169_557_35_S	0.02	1.35	TC205453_566_35_S	0.01	-1.02
TC200209_632_39_S	0.00	-1.82	TC205481_554_40_S	0.00	1.52
TC200241_657_39_S	0.01	-1.18	TC205511_387_38_S	0.00	1.15
TC200249_1291_39_S	0.01	-1.64	TC205540_1081_39_S	0.01	-1.09
TC200259_644_35_S	0.00	-1.54	TC205656_1429_35_S	0.00	-1.26
TC200282_616_35_S	0.03	-1.39	TC205660_580_35_S	0.00	2.15
TC200290_368_35_S	0.01	-1.25	TC205671_447_38_S	0.04	-1.08
TC200336_644_40_S	0.00	-1.46	TC205684_449_35_S	0.01	-1.51
TC200342_1533_36_S	0.00	1.16	TC205693_814_40_S	0.01	-1.10
TC200381_676_35_S	0.01	-1.08	TC205755_613_35_S	0.03	-1.88
TC200406_224_35_S	0.01	2.10	TC205844_403_40_X3	0.03	-1.63
TC200473_160_39_S	0.04	1.16	TC205848_538_40_S	0.02	-1.58
TC200570_671_35_S	0.04	1.14	TC205865_585_34_X3	0.00	-1.69
TC200620_229_40_S	0.04	-1.05	TC205875_544_36_X3	0.00	-1.29
TC200661_2147_40_S	0.01	1.12	TC205893_482_38_S	0.01	-1.07
TC200679_789_36_S	0.00	-1.38	TC205947_1037_35_S	0.02	-1.32
TC200720_694_35_S	0.02	-1.37	TC205963_812_39_S	0.01	1.69
TC200733_561_40_S	0.02	-1.01	TC205986_744_35_S	0.03	-1.16
TC200766_687_40_S	0.05	-1.00	TC206016_193_40_S	0.01	-1.17
TC200775_452_35_S	0.01	-1.06	TC206018_746_35_S	0.01	-1.45
TC200777_15_41_X4	0.01	-1.64	TC206165_630_40_S	0.01	1.13
TC200794_422_35_S	0.03	1.12	TC206167_682_36_S	0.00	1.33
TC200820_592_39_S	0.01	-1.10	TC206179_249_39_S	0.01	-1.03
TC200822_494_36_S	0.00	-1.48	TC206202_500_40_S	0.01	-1.36
TC200840_542_40_S	0.04	1.84	TC206318_26_35_X3	0.03	1.03
TC200874_776_40_S	0.01	1.61	TC206325_625_37_S	0.01	1.67
TC200889_796_35_S	0.00	-1.39	TC206357_361_38_S	0.01	-1.48
TC200897_571_37_S	0.01	-1.07	TC206478_539_40_S	0.01	1.37
TC200904_77_41_X3	0.01	-1.03	TC206494_543_38_S	0.02	1.10
TC200937_1297_40_S	0.01	1.35	TC206553_480_35_S	0.02	-1.23
TC200960_1634_40_S	0.01	-1.00	TC206569_559_38_S	0.01	-1.08
TC200971_393_40_S	0.03	-1.04	TC206606_728_40_S	0.02	-1.25
TC200998_744_36_S	0.01	1.02	TC206617_398_39_S	0.01	1.03
TC201050_1632_38_S	0.02	-1.07	TC206622_734_40_S	0.04	-1.31
TC201062_747_35_S	0.01	1.54	TC206623_956_35_S	0.04	-1.24
TC201087_642_35_S	0.00	1.02	TC206629_895_38_S	0.01	1.04
TC201115_636_40_X2	0.05	-1.16	TC206686_933_35_S	0.02	-1.15
TC201130_55_41_S	0.01	-1.21	TC206708_554_34_X2	0.00	-2.02
TC201184_1338_36_S	0.01	1.28	TC206763_373_37_S	0.01	-1.16
TC201252_394_36_X2	0.02	-1.11	TC206792_426_40_S	0.01	-1.25
TC201265_854_40_S	0.02	1.44	TC206870_685_36_S	0.01	1.99
TC201268_651_40_S	0.01	-1.00	TC206908_47_40_S	0.00	-1.43
TC201271_674_35_S	0.05	1.51	TC206962_533_35_X2	0.00	-1.40
TC201284_154_40_S	0.00	-1.52	TC206971_651_40_S	0.02	-1.04
TC201286_684_38_S	0.02	1.00	TC207055_310_37_S	0.00	1.93
TC201296_641_35_S	0.02	-1.29	TC207079_392_36_X2	0.01	-1.22
TC201301_1376_37_S	0.00	1.37	TC207093_615_40_S	0.03	-1.37
TC201310_770_39_S	0.00	1.33	TC207134_898_35_S	0.01	-1.06
TC201342_1688_35_S	0.02	-1.03	TC207148_530_37_S	0.00	2.19
TC201356_562_37_S	0.01	1.07	TC207238_45_40_S	0.01	1.03
TC201358_552_35_S	0.03	1.29	TC207299_33_33_S	0.00	-1.46
TC201362_278_38_S	0.00	-1.17	TC207324_1186_40_S	0.02	-1.22
TC201380_600_40_S	0.03	1.15	TC207328_388_39_S	0.00	1.24
TC201396_1093_36_S	0.02	1.09	TC207337_450_35_S	0.01	-1.62
TC201402_1238_40_S	0.00	1.22	TC207406_637_40_S	0.04	-1.12
TC201419_545_38_X3	0.00	-1.65	TC207407_739_37_S	0.01	1.39
TC201483_1311_40_S	0.01	1.01	TC207457_1261_37_S	0.04	-1.18
TC201494_779_36_S	0.03	1.35	TC207462_495_35_S	0.04	1.44
TC201515_586_37_S	0.01	-1.22	TC207486_546_40_S	0.00	2.70
TC201531_57_40_S	0.01	-1.08	TC207534_1222_40_S	0.00	2.17
TC201540_639_38_S	0.00	1.26	TC207536_637_35_S	0.01	-1.15
TC201566_1542_35_S	0.03	1.77	TC207544_494_35_S	0.04	1.24
TC201595_196_40_S	0.00	-1.56	TC207571_317_35_S	0.02	-1.13
TC201692_547_40_S	0.00	2.44	TC207636_609_40_S	0.02	1.23
TC201761_553_35_S	0.01	1.16	TC207654_320_36_X4	0.00	-1.88
TC201779_537_35_S	0.05	-1.13	TC207669_2213_35_S	0.02	-1.33
TC201829_492_40_S	0.01	1.22	TC207684_668_35_S	0.03	-1.13
TC201832_1136_40_S	0.00	1.96	TC207703_12_40_S	0.02	1.25
TC201844_85_35_S	0.00	-1.09	TC207709_262_35_S	0.01	-1.24
TC201864_1313_38_S	0.02	2.69	TC207825_2234_40_S	0.03	-1.01
TC201875_748_35_S	0.03	-1.08	TC207830_101_35_S	0.01	-1.09
TC201877_527_35_S	0.00	-1.44	TC207863_992_35_S	0.04	1.00
TC201955_1069_37_X2	0.00	-1.49	TC207866_367_36_S	0.01	1.05
TC201985_646_40_S	0.00	-1.29	TC207886_573_35_S	0.01	-1.26
TC201990_617_40_S	0.00	3.07	TC207951_1330_35_S	0.02	1.01
TC202029_531_38_S	0.02	1.05	TC207973_409_35_S	0.01	-1.24
TC202042_44_37_S	0.01	-1.29	TC208015_640_40_S	0.01	-1.19
TC202061_1022_40_S	0.00	1.01	TC208036_626_40_S	0.02	1.06
TC202069_916_40_S	0.00	-1.01	TC208095_752_40_S	0.01	-1.35
TC202092_834_39_S	0.03	1.50	TC208096_4_40_S	0.01	-1.51
TC202108_1238_36_S	0.03	1.75	TC208154_2059_38_S	0.00	-2.08
TC202171_1561_36_S	0.02	1.14	TC208167_449_34_X2	0.01	-1.33
TC202173_881_40_S	0.01	-1.12	TC208180_368_38_S	0.04	-1.28
TC202199_528_40_S	0.00	1.51	TC208216_282_40_S	0.01	1.95
TC202205_782_40_S	0.01	1.85	TC208233_940_35_S	0.01	-1.11
TC202223_657_39_X2	0.02	1.09	TC208234_1863_38_S	0.00	1.03
TC202234_563_40_S	0.02	1.12	TC208237_922_35_S	0.00	-1.01
TC202278_607_34_X2	0.00	-1.50	TC208269_67_40_S	0.01	-1.04
TC202286_672_39_S	0.04	-1.24	TC208270_692_38_S	0.01	1.19
TC202295_541_34_X2	0.00	-1.73	TC208294_563_37_S	0.01	1.13
TC202319_266_34_X2	0.00	-2.02	TC208323_731_35_S	0.00	-1.37
TC202348_837_39_S	0.00	1.21	TC208332_72_41_S	0.02	1.21
TC202390_587_35_S	0.04	-1.04	TC208342_439_35_S	0.04	1.09
TC202412_460_40_S	0.02	1.14	TC208376_922_36_S	0.00	3.27
TC202455_704_34_X2	0.01	-1.46	TC208378_571_39_S	0.04	-1.15
TC202456_752_35_S	0.01	-1.54	TC208399_457_37_S	0.01	1.21
TC202487_320_36_X4	0.02	-1.04	TC208427_317_40_S	0.01	-1.06
TC202513_567_35_S	0.02	-1.23	TC208462_546_35_S	0.00	-1.05
TC202572_632_40_S	0.01	1.23	TC208465_142_40_S	0.00	-1.02
TC202573_1120_40_S	0.02	1.07	TC208497_610_36_S	0.03	-1.03
TC202613_33_41_S	0.01	-1.23	TC208531_678_40_S	0.01	1.10
TC202651_329_37_X2	0.01	-1.81	TC208534_554_38_S	0.01	-1.03
TC202661_539_41_X2	0.00	-1.10	TC208592_1291_35_S	0.01	-1.11
TC202673_74_35_S	0.01	-1.10	TC208695_488_34_X2	0.01	-1.08
TC202703_559_40_S	0.00	1.13	TC208700_920_39_S	0.02	1.14
TC202724_599_40_S	0.02	-1.12	TC208707_735_39_S	0.03	-1.04
TC202735_1667_38_S	0.01	1.04	TC208740_1013_40_S	0.00	1.13
TC202741_1545_40_S	0.01	1.82	TC208745_692_37_S	0.00	2.16
TC202830_679_35_S	0.01	1.01	TC208767_662_38_S	0.01	2.36
TC202925_564_35_S	0.00	-1.88	TC208805_516_37_S	0.03	1.23
TC202926_438_40_S	0.01	-1.02	TC208824_746_40_S	0.01	-1.07
TC202943_556_35_S	0.02	1.01	TC208848_455_40_S	0.03	1.16
TC202976_677_39_S	0.04	3.66	TC208877_248_35_S	0.01	-1.11
TC202979_1270_36_S	0.02	1.55	TC209128_80_39_S	0.02	1.88
TC203046_1261_35_S	0.01	-1.92	TC209134_260_40_S	0.00	3.85
TC203111_299_41_X2	0.00	-1.28	TC209161_470_35_S	0.03	-1.08
TC203113_1166_40_S	0.00	1.21	TC209183_747_35_S	0.02	1.58
TC203125_304_34_X3	0.00	-1.09	TC209184_1101_40_S	0.01	-1.30
TC203154_594_38_S	0.01	1.02	TC209272_543_35_S	0.01	-1.56
TC203195_19_39_X2	0.02	-1.32	TC209321_482_35_S	0.00	3.21
TC203228_582_40_S	0.01	1.75	TC209344_841_35_S	0.02	1.12
TC203267_704_38_S	0.03	1.02	TC209393_885_35_S	0.00	-1.32
TC203273_626_40_S	0.01	1.24	TC209511_1771_40_S	0.02	1.00
TC203282_684_38_S	0.05	1.25	TC209715_453_35_S	0.01	-1.44
TC203286_1864_35_S	0.01	-1.00	TC209722_1472_40_S	0.01	1.15
TC203303_502_39_S	0.01	1.38	TC209746_667_35_S	0.01	-1.10
TC203318_894_40_S	0.01	-1.13	TC209755_288_40_S	0.02	-1.30
TC203320_524_39_S	0.02	-1.27	TC209778_343_40_S	0.02	1.29
TC203329_608_34_X2	0.03	1.66	TC209783_594_41_X2	0.01	-1.87
TC203350_1573_40_S	0.01	1.06	TC209800_395_39_S	0.00	1.30
TC203391_718_40_S	0.01	-1.12	TC209870_1245_37_S	0.01	1.45
TC203414_560_40_S	0.03	-1.04	TC209905_414_35_S	0.01	-1.04
TC203432_130_41_X2	0.02	-1.10	TC209927_126_40_S	0.02	1.02
TC203520_475_40_S	0.00	-1.41	TC209970_863_39_S	0.04	-1.01
TC203535_283_40_S	0.02	-1.08	TC209972_543_36_S	0.03	1.04
TC203539_673_40_S	0.00	-1.04	TC209974_98_38_X3	0.02	-1.31
TC203581_620_40_S	0.05	-1.32	TC209988_335_40_S	0.02	2.09
TC203610_1436_40_S	0.02	2.33	TC210023_445_34_X4	0.05	-1.01
TC203643_58_33_S	0.01	-1.13	TC210044_1020_35_S	0.03	-1.25
TC203646_954_35_S	0.01	-1.34	TC210127_988_37_S	0.01	-1.09
TC203647_655_35_S	0.01	1.18	TC210137_1040_39_S	0.00	1.03
TC203653_1634_40_S	0.02	1.15	TC210152_213_35_S	0.01	1.20
TC203684_611_38_S	0.03	-1.19	TC210154_386_41_X4	0.01	-1.37
TC203730_509_38_S	0.01	-1.68	TC210177_1368_39_S	0.01	1.06
TC203759_474_40_S	0.00	-1.29	TC210243_533_40_S	0.01	-1.15
TC203798_910_35_S	0.00	1.68	TC210245_483_39_S	0.05	-1.35
TC203826_487_39_S	0.01	-1.50	TC210258_598_40_S	0.02	1.04
TC203853_451_35_S	0.02	1.01	TC210334_492_39_S	0.02	1.14
TC203899_597_40_S	0.01	-1.00	TC210355_778_40_S	0.00	1.69
TC203926_263_37_X2	0.00	-1.09	TC210364_1186_40_S	0.01	1.15
TC203944_576_40_S	0.01	1.01	TC210424_519_35_S	0.02	-1.10
TC203963_581_39_S	0.01	1.13	TC210446_417_40_S	0.03	-1.28
TC203973_742_37_S	0.01	1.29	TC210451_302_41_X3	0.03	-1.02
TC203985_754_35_S	0.02	-1.06	TC210453_436_38_S	0.02	-1.03
TC203987_2257_35_S	0.01	-1.23	TC210551_694_34_X2	0.00	-1.46
TC204017_1142_38_S	0.01	1.10	TC210614_576_35_S	0.04	-1.06
TC204051_40_40_S	0.01	-1.36	TC210663_423_40_S	0.00	-1.43
TC204069_939_38_S	0.01	1.00	TC210666_659_37_S	0.04	-1.17
TC204073_704_40_S	0.00	-1.45	TC210755_319_41_X3	0.00	-1.16
TC204075_772_39_S	0.01	1.84	TC210756_531_35_S	0.02	-1.13
TC204133_546_41_X2	0.00	-1.29	TC210765_883_35_S	0.02	-1.08
TC204143_1056_35_S	0.02	-1.02	TC210860_969_35_S	0.01	-1.34
TC204145_1772_40_S	0.00	1.86	TC210865_647_38_S	0.01	1.01
TC204185_470_34_X2	0.01	-1.32	TC210871_188_38_S	0.01	1.48
TC204239_509_41_X2	0.02	-1.03	TC210914_121_41_X3	0.01	-1.10
TC204252_960_35_S	0.02	-1.12	TC210935_352_36_S	0.02	1.19
TC204269_546_39_S	0.00	1.49	TC211016_608_35_S	0.02	1.10
TC204285_637_35_S	0.03	-1.32	TC211120_858_35_S	0.02	-1.17
TC204311_1325_36_S	0.01	1.03	TC211123_513_38_S	0.01	-1.08
TC204355_604_36_S	0.00	-1.46	TC211175_251_35_S	0.02	1.87
TC204385_218_36_X2	0.00	-1.53	TC211191_352_40_S	0.02	-1.05
TC204421_1215_36_S	0.00	1.30	TC211238_798_35_S	0.01	-1.54
TC204425_11_40_S	0.04	1.04	TC211243_73_40_S	0.01	-1.33
TC204436_1493_40_S	0.01	1.10	TC211263_10_41_X2	0.00	1.82
TC204489_664_34_X2	0.01	1.85	TC211287_216_38_S	0.00	3.18
TC204498_595_39_S	0.05	1.02	TC211304_393_36_S	0.05	1.25
TC204522_886_40_S	0.02	1.07	TC211346_1020_35_S	0.01	1.06
TC204523_5_40_S	0.01	-1.12	TC211347_702_40_S	0.00	-1.38
TC204542_543_40_X2	0.00	-1.31	TC211410_739_35_S	0.05	-1.14
TC204560_282_40_S	0.02	-1.40	TC211495_432_40_S	0.01	-1.17
TC204621_596_40_S	0.03	-1.27	TC211496_384_39_S	0.04	-1.14
TC204662_681_35_S	0.00	-1.43	TC211515_728_35_S	0.00	2.58
TC204669_737_35_S	0.01	1.09	TC211533_746_40_S	0.00	1.10
TC204670_525_36_X2	0.04	1.16	TC211539_793_40_S	0.00	-1.95
TC204698_2167_38_S	0.01	1.24	TC211548_251_35_S	0.04	-1.18
TC204711_408_37_S	0.00	2.05	TC211554_471_40_S	0.00	2.00
TC204716_666_40_S	0.01	-1.17	TC211655_437_35_S	0.00	-1.06
TC204717_457_35_S	0.02	-1.09	TC211661_995_40_S	0.01	1.04
TC204722_457_41_X2	0.02	-1.20	TC211703_479_40_S	0.01	1.43
TC204730_423_40_S	0.01	1.13	TC211711_667_36_S	0.00	2.19
TC204786_419_40_S	0.03	-1.01	TC211715_432_38_S	0.04	1.01
TC204814_531_35_S	0.01	1.09	TC211794_490_34_X2	0.02	-1.28
TC204817_1941_40_S	0.01	1.08	TC211800_873_40_S	0.01	-1.09
TC204839_686_40_S	0.01	-1.18	TC211809_584_38_S	0.03	-1.15
TC204884_482_40_S	0.01	-1.09	TC211820_416_37_S	0.02	-1.24
TC204885_1164_35_S	0.01	1.68	TC211864_681_37_S	0.00	-1.87
TC204908_185_37_S	0.01	-1.41	TC211872_1214_40_S	0.05	1.65
TC204915_398_38_S	0.00	1.31	TC211873_566_35_S	0.03	1.13
TC204916_1142_36_S	0.01	1.28	TC211876_318_40_S	0.02	-1.29
TC204929_571_40_S	0.05	-1.00	TC211891_61_40_S	0.02	1.33
TC204931_1383_40_S	0.00	-1.03	TC211892_643_35_S	0.00	-1.27
TC204945_690_40_X2	0.01	-1.29	TC211903_86_41_S	0.02	-1.05
TC204991_1700_37_S	0.00	1.15	TC211907_743_39_S	0.04	-1.02
TC205021_83_40_S	0.03	1.50	TC211986_1219_35_S	0.01	1.25
TC205033_726_36_S	0.03	1.24	TC211987_338_40_S	0.01	-1.07
TC205067_14_40_S	0.00	-1.92	TC212039_1769_39_S	0.03	1.54
TC205084_433_39_X2	0.01	2.04	TC212054_88_36_X6	0.01	-1.15
TC205094_516_35_S	0.00	-1.23	TC212072_879_37_S	0.02	-1.07
TC205150_1120_35_S	0.01	-1.15	TC212074_241_40_S	0.00	2.77
TC205152_1176_40_S	0.01	-1.17	TC212095_566_35_S	0.03	1.34
TC205183_561_34_X2	0.03	1.07	TC212101_40_41_S	0.03	1.17
TC205219_367_35_S	0.01	1.82	TC212111_590_40_S	0.02	-1.82
TC205260_986_39_S	0.00	-1.07	TC212198_446_40_S	0.02	-1.00
TC205268_1112_35_S	0.00	-1.06	TC212203_2150_40_S	0.01	1.02
TC205289_1197_36_S	0.04	-1.00	TC212210_325_40_S	0.01	-1.02
TC205302_1001_38_S	0.04	1.20	TC212211_363_40_S	0.04	1.06
TC205309_503_41_X2	0.00	1.03	TC212258_415_40_S	0.00	2.55
TC205368_530_37_S	0.00	-1.03	TC212332_1671_40_S	0.02	1.52
TC205378_716_35_X2	0.01	-1.65	TC212386_476_39_S	0.03	1.73
TC205406_964_35_S	0.03	1.01	TC212427_554_35_S	0.01	-1.33
TC205419_1563_37_S	0.02	2.18	TC212479_860_35_S	0.01	-1.54
TC205430_735_36_S	0.01	1.15	TC212487_279_40_S	0.00	2.63
TC205440_911_39_S	0.02	-1.77	TC212508_479_40_S	0.01	1.03
TC205476_610_41_X2	0.01	-1.01	TC212534_542_40_S	0.03	-1.37
TC205481_554_40_S	0.00	1.37	TC212631_878_35_S	0.01	-1.04
TC205511_387_38_S	0.00	1.20	TC212656_709_34_X6	0.01	-1.29
TC205540_1081_39_S	0.00	-1.36	TC212676_602_40_S	0.00	1.10
TC205552_1308_35_S	0.03	1.40	TC212710_565_35_S	0.00	1.08
TC205656_1429_35_S	0.00	-1.31	TC212761_434_38_S	0.04	-1.39
TC205660_580_35_S	0.00	2.35	TC212779_460_35_S	0.03	1.05
TC205671_447_38_S	0.02	-1.20	TC212783_209_40_S	0.02	-1.30
TC205684_449_35_S	0.01	-1.51	TC212796_584_40_S	0.03	1.48
TC205693_814_40_S	0.00	-1.27	TC212803_1116_38_S	0.01	1.01
TC205699_961_40_S	0.01	2.03	TC212857_633_40_S	0.03	-1.04
TC205708_459_35_S	0.01	1.18	TC212862_522_35_S	0.01	-1.05
TC205856_485_38_S	0.02	-1.13	TC212889_409_37_S	0.02	1.13
TC205857_595_34_X2	0.02	-1.04	TC212933_306_37_S	0.00	2.52
TC205865_585_34_X3	0.00	-1.70	TC212952_735_36_S	0.01	1.20
TC205875_544_36_X3	0.00	-1.49	TC213023_420_35_S	0.01	-1.94
TC205878_568_40_S	0.00	1.15	TC213029_1143_40_S	0.01	1.83
TC205893_482_38_S	0.00	-1.24	TC213033_233_38_S	0.01	1.11
TC205942_498_35_S	0.03	-1.11	TC213071_429_40_S	0.03	-1.37
TC205986_744_35_S	0.02	-1.23	TC213078_118_41_X3	0.02	-1.05
TC205999_754_35_S	0.01	-1.16	TC213143_454_39_S	0.00	1.30
TC206016_193_40_S	0.01	-1.18	TC213214_23_38_S	0.01	-1.14
TC206018_746_35_S	0.01	-1.25	TC213249_302_40_S	0.05	1.19
TC206118_1139_35_S	0.01	-1.07	TC213300_1064_35_S	0.02	1.22
TC206129_595_38_X2	0.01	-1.25	TC213315_467_38_S	0.01	1.01
TC206167_682_36_S	0.00	1.13	TC213320_80_40_S	0.04	-1.27
TC206179_249_39_S	0.01	-1.03	TC213456_100_34_S	0.01	1.59
TC206196_560_40_S	0.02	-1.00	TC213547_1127_40_S	0.02	-1.21
TC206202_500_40_S	0.02	-1.14	TC213598_737_35_S	0.01	1.27
TC206318_26_35_X3	0.02	1.08	TC213623_952_35_S	0.00	-1.96
TC206325_625_37_S	0.00	1.95	TC213661_527_37_S	0.01	1.00
TC206330_819_40_S	0.04	-1.13	TC213733_228_40_S	0.02	-1.01
TC206344_36_35_S	0.00	-1.03	TC213798_713_40_S	0.03	-1.18
TC206357_361_38_S	0.01	-1.57	TC213809_899_35_S	0.01	1.35
TC206428_635_34_X2	0.01	-1.07	TC213954_510_40_S	0.01	1.40
TC206478_539_40_S	0.01	1.27	TC213973_175_35_S	0.04	-1.13
TC206494_543_38_S	0.01	1.20	TC213975_1013_40_S	0.01	-1.20
TC206544_448_35_S	0.01	-1.02	TC213987_674_35_S	0.03	-1.02
TC206546_1909_37_S	0.02	1.07	TC214005_170_41_X2	0.03	-1.32
TC206553_480_35_S	0.02	-1.08	TC214016_968_40_S	0.02	-1.03
TC206569_559_38_S	0.00	-1.43	TC214043_343_38_S	0.01	1.01
TC206597_1511_39_S	0.01	1.01	TC214046_469_35_S	0.00	-1.07
TC206606_728_40_S	0.03	-1.07	TC214056_479_40_S	0.00	-1.23
TC206622_734_40_S	0.03	-1.29	TC214091_792_37_S	0.03	-1.10
TC206629_895_38_S	0.00	1.14	TC214132_429_40_S	0.00	1.40
TC206632_1431_35_S	0.01	1.07	TC214133_1133_40_S	0.01	2.41
TC206677_606_34_X3	0.04	-1.03	TC214167_349_37_S	0.05	1.00
TC206708_554_34_X2	0.00	-2.19	TC214188_357_35_S	0.01	-1.71
TC206712_709_37_S	0.01	1.10	TC214261_544_35_S	0.01	-1.13
TC206736_361_34_X2	0.01	-1.31	TC214320_1649_40_S	0.01	1.09
TC206751_1467_36_S	0.04	-1.06	TC214378_583_37_S	0.02	-1.12
TC206763_373_37_S	0.01	-1.29	TC214406_380_35_S	0.00	-1.17
TC206792_426_40_S	0.01	-1.34	TC214416_385_34_X2	0.01	-1.72
TC206804_1050_38_S	0.03	1.02	TC214427_419_34_X2	0.01	-1.18
TC206870_685_36_S	0.01	1.71	TC214432_732_38_S	0.03	-1.04
TC206907_320_39_S	0.04	1.47	TC214478_833_39_S	0.01	1.28
TC206908_47_40_S	0.00	-1.44	TC214501_515_35_S	0.01	-1.05
TC206962_533_35_X2	0.00	-1.32	TC214531_563_39_X2	0.05	-1.13
TC206971_651_40_S	0.02	-1.02	TC214599_1004_37_S	0.00	2.69
TC206986_283_39_S	0.02	1.72	TC214608_261_38_S	0.05	-1.07
TC207007_315_35_X2	0.01	-1.08	TC214629_650_39_S	0.01	-1.30
TC207023_699_40_S	0.05	-1.15	TC214669_64_40_S	0.05	1.10
TC207055_310_37_S	0.00	2.14	TC214673_397_40_S	0.00	-1.24
TC207056_2036_39_S	0.01	1.14	TC214759_294_40_S	0.03	1.17
TC207079_392_36_X2	0.00	-1.19	TC214801_411_34_X3	0.00	-1.28
TC207089_2046_40_S	0.00	-1.22	TC214826_1684_35_S	0.00	3.32
TC207114_450_35_S	0.01	-1.13	TC214879_125_36_S	0.01	-1.04
TC207137_449_35_S	0.00	-1.14	TC214922_385_39_S	0.04	-1.02
TC207148_530_37_S	0.00	2.31	TC214938_570_40_S	0.05	1.03
TC207168_546_40_S	0.02	1.70	TC214943_480_35_S	0.00	1.04
TC207238_45_40_S	0.00	1.17	TC214969_380_40_S	0.01	-1.26
TC207272_398_35_S	0.02	-1.04	TC214973_590_40_S	0.00	-1.36
TC207299_33_33_S	0.00	-1.42	TC214978_700_36_S	0.00	1.75
TC207337_450_35_S	0.01	-1.54	TC215008_1049_37_S	0.01	1.03
TC207380_1125_39_S	0.02	-1.04	TC215024_1103_35_S	0.03	-1.25
TC207407_739_37_S	0.01	1.49	TC215105_872_39_S	0.02	1.07
TC207425_1228_38_S	0.01	1.21	TC215127_176_35_S	0.03	-1.01
TC207460_604_35_S	0.00	-1.03	TC215128_252_35_S	0.01	1.54
TC207506_2076_40_S	0.01	1.21	TC215193_1281_35_S	0.03	-1.09
TC207534_1222_40_S	0.00	2.33	TC215201_380_35_S	0.02	1.02
TC207536_637_35_S	0.00	-1.22	TC215240_747_40_S	0.01	-1.11
TC207544_494_35_S	0.01	1.65	TC215241_613_40_S	0.03	1.34
TC207571_317_35_S	0.02	-1.05	TC215271_700_39_S	0.00	1.35
TC207579_868_40_S	0.01	-1.01	TC215391_347_34_X4	0.01	-1.42
TC207594_291_40_S	0.02	-1.06	TC215394_692_35_S	0.01	-1.19
TC207636_609_40_S	0.02	1.07	TC215395_957_35_S	0.01	1.26
TC207638_215_39_S	0.05	1.67	TC215462_339_39_S	0.02	-1.08
TC207654_320_36_X4	0.00	-1.84	TC215484_685_40_S	0.00	1.11
TC207669_2213_35_S	0.02	-1.10	TC215550_877_40_S	0.00	-1.42
TC207684_668_35_S	0.01	-1.30	TC215562_353_36_S	0.01	1.06
TC207703_12_40_S	0.01	1.31	TC215735_689_35_S	0.02	1.47
TC207709_262_35_S	0.00	-1.86	TC215790_556_35_S	0.01	1.47
TC207778_572_40_S	0.01	-1.10	TC215808_209_39_S	0.01	1.38
TC207807_502_40_S	0.00	3.12	TC215852_3124_40_S	0.02	1.04
TC207849_607_40_S	0.01	1.78	TC215874_553_40_S	0.00	1.78
TC207866_367_36_S	0.01	1.03	TC215909_771_35_S	0.01	-1.11
TC207886_573_35_S	0.00	-1.51	TC215918_411_37_S	0.04	-1.02
TC207901_616_40_S	0.02	1.72	TC215970_3405_40_S	0.00	1.90
TC207934_1360_40_S	0.01	2.70	TC215976_330_38_X2	0.00	-2.04
TC207951_1330_35_S	0.01	1.09	TC216008_666_39_S	0.02	-1.38
TC207986_456_38_S	0.01	3.72	TC216072_931_35_S	0.01	-1.27
TC208029_628_39_S	0.01	1.43	TC216095_482_40_S	0.01	1.26
TC208036_626_40_S	0.02	1.01	TC216137_506_35_S	0.01	-1.03
TC208043_484_38_S	0.01	-1.03	TC216161_73_35_S	0.03	-1.10
TC208078_576_35_S	0.03	1.73	TC216290_2510_40_S	0.00	-1.65
TC208095_752_40_S	0.01	-1.35	TC216292_503_35_S	0.02	-1.17
TC208096_4_40_S	0.00	-1.68	TC216305_552_39_X2	0.01	-1.00
TC208154_2059_38_S	0.00	-2.10	TC216344_447_37_X2	0.02	-1.17
TC208167_449_34_X2	0.01	-1.47	TC216379_702_35_S	0.05	-1.03
TC208179_397_41_X2	0.01	-1.23	TC216406_524_35_S	0.00	-1.05
TC208180_368_38_S	0.03	-1.28	TC216465_416_39_S	0.04	-1.03
TC208192_1695_35_S	0.01	1.02	TC216529_896_39_S	0.00	2.89
TC208195_406_38_X2	0.03	-1.34	TC216533_437_36_S	0.01	1.09
TC208233_940_35_S	0.01	-1.04	TC216548_454_39_S	0.01	1.31
TC208254_1278_38_S	0.02	1.07	TC216572_542_40_S	0.01	-1.34
TC208269_67_40_S	0.00	-1.11	TC216573_1117_39_S	0.02	1.10
TC208299_1043_35_S	0.03	-1.31	TC216578_779_40_S	0.01	-1.11
TC208316_27_40_S	0.05	-1.10	TC216584_535_36_S	0.03	1.23
TC208323_731_35_S	0.00	-1.86	TC216608_825_36_S	0.01	-1.04
TC208344_1190_39_S	0.03	-1.21	TC216616_27_40_S	0.01	1.80
TC208350_524_38_S	0.01	1.01	TC216666_704_40_S	0.00	-1.28
TC208376_922_36_S	0.00	3.41	TC216738_517_40_S	0.01	1.06
TC208399_457_37_S	0.01	1.22	TC216822_618_40_S	0.03	-1.01
TC208448_424_34_X2	0.01	1.07	TC216829_314_39_S	0.01	-1.20
TC208459_558_38_S	0.02	1.57	TC216873_493_37_S	0.01	1.21
TC208482_696_40_S	0.00	-1.29	TC216882_1121_38_X2	0.00	3.71
TC208490_490_38_S	0.01	1.24	TC216924_1078_40_S	0.03	-1.02
TC208497_610_36_S	0.02	-1.08	TC216938_499_35_X3	0.02	-1.39
TC208528_686_39_S	0.04	-1.01	TC216999_644_39_S	0.04	-1.06
TC208531_678_40_S	0.01	1.12	TC217055_889_35_S	0.02	-1.12
TC208583_823_40_S	0.01	1.34
TC208592_1291_35_S	0.00	-1.55
TC208597_448_35_S	0.00	1.36
TC208700_920_39_S	0.02	1.06
TC208707_735_39_S	0.02	-1.13
TC208735_320_38_S	0.03	2.61
TC208740_1013_40_S	0.00	1.28
TC208745_692_37_S	0.00	2.43
TC208767_662_38_S	0.00	2.44
TC208786_877_36_S	0.00	1.03
TC208817_462_40_S	0.03	1.20
TC208844_677_39_S	0.04	1.23
TC208848_455_40_S	0.01	1.30
TC208853_521_40_S	0.01	1.80
TC208877_248_35_S	0.01	-1.17
TC208879_1148_39_S	0.01	1.62
TC208942_63_40_S	0.03	-1.07
TC208943_1824_39_S	0.00	1.03
TC208969_454_40_S	0.02	1.75
TC208977_347_40_S	0.00	-1.27
TC209041_404_39_X2	0.02	2.20
TC209128_80_39_S	0.01	2.07
TC209134_260_40_S	0.00	4.47
TC209138_472_35_S	0.01	-1.03
TC209169_781_35_S	0.01	-1.10
TC209183_747_35_S	0.01	1.95
TC209196_761_40_S	0.02	1.66
TC209234_1106_35_S	0.01	-1.01
TC209272_543_35_S	0.01	-1.66
TC209273_744_40_S	0.01	1.01
TC209320_481_38_S	0.01	1.82
TC209321_482_35_S	0.00	3.15
TC209344_841_35_S	0.01	1.17
TC209393_885_35_S	0.00	-1.38
TC209468_82_38_X2	0.01	3.35
TC209494_517_38_S	0.00	1.09
TC209506_1236_38_S	0.02	1.26
TC209511_1771_40_S	0.01	1.22
TC209580_1197_40_S	0.01	-1.60
TC209604_604_38_S	0.03	1.10
TC209659_623_35_S	0.03	-1.04
TC209665_1061_37_S	0.04	1.03
TC209696_842_38_S	0.02	1.63
TC209710_467_35_S	0.01	-1.39
TC209715_453_35_S	0.01	-1.32
TC209722_1472_40_S	0.01	1.36
TC209746_667_35_S	0.01	-1.05
TC209755_288_40_S	0.01	-1.61
TC209778_343_40_S	0.01	1.42
TC209788_1092_35_S	0.03	1.21
TC209800_395_39_S	0.00	1.64
TC209828_618_39_X2	0.01	-1.11
TC209870_1245_37_S	0.01	1.28
TC209886_105_40_S	0.02	-1.10
TC209927_126_40_S	0.01	1.11
TC209933_428_34_X2	0.01	-1.16
TC209934_333_33_S	0.00	-1.48
TC209972_543_36_S	0.01	1.51
TC209974_98_38_X3	0.01	-1.35
TC209984_473_35_S	0.02	1.03
TC209988_335_40_S	0.01	2.25
TC210017_388_37_S	0.01	1.90
TC210091_2085_40_S	0.02	-1.13
TC210127_988_37_S	0.01	-1.17
TC210137_1040_39_S	0.00	1.08
TC210142_329_38_S	0.01	-1.21
TC210149_988_38_S	0.01	1.02
TC210152_213_35_S	0.01	1.19
TC210154_386_41_X4	0.00	-1.59
TC210177_1368_39_S	0.01	1.08
TC210178_658_35_S	0.01	1.06
TC210200_697_35_S	0.01	-1.61
TC210230_545_35_S	0.01	-1.09
TC210243_533_40_S	0.00	-1.36
TC210245_483_39_S	0.04	-1.33
TC210258_598_40_S	0.01	1.11
TC210259_481_35_S	0.04	-1.22
TC210274_868_40_S	0.01	-1.30
TC210305_506_40_S	0.00	-1.25
TC210334_492_39_S	0.01	1.37
TC210355_778_40_S	0.00	1.89
TC210364_1186_40_S	0.00	1.51
TC210451_302_41_X3	0.02	-1.10
TC210466_596_38_S	0.01	1.12
TC210474_967_40_S	0.00	-1.01
TC210495_536_35_S	0.00	-1.00
TC210551_694_34_X2	0.00	-1.47
TC210562_348_40_S	0.01	2.41
TC210614_576_35_S	0.02	-1.20
TC210618_503_36_X2	0.01	-1.35
TC210663_423_40_S	0.00	-1.16
TC210666_659_37_S	0.01	-1.41
TC210715_451_38_S	0.01	1.70
TC210741_987_35_S	0.04	1.02
TC210756_531_35_S	0.00	-1.52
TC210765_883_35_S	0.01	-1.32
TC210856_639_38_S	0.02	1.09
TC210860_969_35_S	0.01	-1.16
TC210865_647_38_S	0.00	1.21
TC210871_188_38_S	0.02	1.13
TC210880_378_37_S	0.03	1.14
TC210914_121_41_X3	0.01	-1.27
TC210935_352_36_S	0.01	1.31
TC210958_973_35_S	0.02	-1.08
TC210994_502_35_S	0.01	-1.12
TC210997_540_40_S	0.05	1.62
TC211091_1618_35_S	0.01	1.02
TC211108_525_40_S	0.02	1.01
TC211120_858_35_S	0.01	-1.25
TC211123_513_38_S	0.01	-1.09
TC211238_798_35_S	0.01	-1.81
TC211243_73_40_S	0.03	-1.03
TC211257_200_35_S	0.01	-1.01
TC211263_10_41_X2	0.00	1.77
TC211266_1123_35_S	0.02	-1.09
TC211270_92_39_S	0.01	-1.01
TC211283_531_35_S	0.01	-1.00
TC211287_216_38_S	0.00	3.50
TC211292_489_35_S	0.05	1.16
TC211304_393_36_S	0.03	1.35
TC211392_96_40_S	0.00	-1.42
TC211410_739_35_S	0.03	-1.23
TC211496_384_39_S	0.03	-1.12
TC211515_728_35_S	0.00	2.96
TC211533_746_40_S	0.00	1.33
TC211539_793_40_S	0.00	-2.00
TC211542_574_36_S	0.01	1.13
TC211547_473_35_S	0.01	-1.06
TC211552_440_38_S	0.03	1.01
TC211655_437_35_S	0.00	-1.27
TC211661_995_40_S	0.01	1.16
TC211703_479_40_S	0.00	1.57
TC211711_667_36_S	0.00	2.39
TC211731_908_41_X2	0.02	-1.09
TC211752_333_40_S	0.02	1.39
TC211777_41_34_S	0.01	-1.13
TC211794_490_34_X2	0.00	-1.76
TC211800_873_40_S	0.01	-1.11
TC211820_416_37_S	0.02	-1.14
TC211864_681_37_S	0.01	-1.67
TC211872_1214_40_S	0.01	2.65
TC211876_318_40_S	0.01	-1.31
TC211891_61_40_S	0.01	1.58
TC211903_86_41_S	0.01	-1.34
TC211907_743_39_S	0.03	-1.01
TC211976_996_40_S	0.01	1.71
TC211986_1219_35_S	0.01	1.39
TC211987_338_40_S	0.01	-1.01
TC212003_1496_40_S	0.02	1.19
TC212039_1769_39_S	0.01	2.15
TC212074_241_40_S	0.00	3.08
TC212095_566_35_S	0.01	1.89
TC212111_590_40_S	0.02	-1.70
TC212117_548_41_X2	0.02	1.35
TC212203_2150_40_S	0.01	1.10
TC212210_325_40_S	0.01	-1.04
TC212211_363_40_S	0.01	1.44
TC212221_897_40_S	0.04	1.21
TC212258_415_40_S	0.00	3.18
TC212279_1699_35_S	0.04	1.92
TC212292_883_39_S	0.01	1.12
TC212332_1671_40_S	0.01	1.73
TC212380_1195_40_S	0.02	1.83
TC212388_817_37_S	0.03	1.02
TC212399_731_40_S	0.02	2.19
TC212449_547_35_S	0.02	1.11
TC212473_332_40_S	0.02	1.15
TC212479_860_35_S	0.00	-1.61
TC212486_284_39_X2	0.02	-1.09
TC212487_279_40_S	0.00	2.38
TC212508_479_40_S	0.00	1.14
TC212534_542_40_S	0.05	-1.10
TC212561_927_34_X2	0.01	-1.05
TC212598_558_40_S	0.01	1.31
TC212607_569_34_X2	0.03	-1.02
TC212616_1453_35_S	0.03	1.01
TC212631_878_35_S	0.01	-1.25
TC212633_473_39_S	0.00	1.06
TC212643_507_38_S	0.01	-1.15
TC212646_1567_40_S	0.01	1.13
TC212656_709_34_X6	0.00	-1.56
TC212746_782_40_S	0.01	-1.28
TC212753_449_35_S	0.01	1.09
TC212764_568_34_X2	0.01	-1.13
TC212783_209_40_S	0.04	-1.02
TC212803_1116_38_S	0.01	1.07
TC212813_488_40_S	0.01	1.89
TC212841_100_40_S	0.02	1.86
TC212850_1154_35_S	0.05	1.17
TC212857_633_40_S	0.02	-1.13
TC212862_522_35_S	0.01	-1.03
TC212893_2103_37_S	0.02	-1.12
TC212901_396_41_S	0.01	1.31
TC212902_211_40_S	0.02	-1.11
TC212933_306_37_S	0.00	2.86
TC212934_798_40_S	0.00	-1.02
TC212952_735_36_S	0.00	1.38
TC212983_594_38_S	0.01	1.27
TC213004_174_37_S	0.02	1.79
TC213023_420_35_S	0.01	-1.79
TC213029_1143_40_S	0.00	2.14
TC213033_233_38_S	0.00	1.39
TC213060_412_34_S	0.00	-1.19
TC213071_429_40_S	0.01	-1.56
TC213078_118_41_X3	0.01	-1.23
TC213092_1704_38_S	0.05	-1.07
TC213126_433_34_X2	0.01	-1.29
TC213143_454_39_S	0.00	1.33
TC213150_778_39_S	0.01	-1.09
TC213172_601_35_S	0.04	-1.16
TC213183_1560_35_S	0.03	1.17
TC213186_660_41_X2	0.02	1.12
TC213187_294_38_S	0.00	-1.48
TC213214_23_38_S	0.01	-1.00
TC213249_302_40_S	0.03	1.30
TC213300_1064_35_S	0.02	1.05
TC213315_467_38_S	0.01	1.12
TC213337_504_40_S	0.02	1.02
TC213417_535_35_S	0.01	-1.15
TC213436_723_37_S	0.04	-1.34
TC213438_225_34_X3	0.01	-1.07
TC213456_100_34_S	0.01	1.51
TC213598_737_35_S	0.01	1.27
TC213623_952_35_S	0.00	-2.06
TC213661_527_37_S	0.01	1.26
TC213691_904_35_S	0.01	-1.16
TC213720_649_41_S	0.02	2.00
TC213733_228_40_S	0.00	-1.54
TC213743_504_35_S	0.02	1.13
TC213798_713_40_S	0.01	-1.62
TC213809_899_35_S	0.02	1.21
TC213888_1383_38_S	0.01	1.05
TC213975_1013_40_S	0.01	-1.04
TC213987_674_35_S	0.02	-1.09
TC214043_343_38_S	0.01	1.00
TC214056_479_40_S	0.00	-1.08
TC214074_254_40_S	0.01	1.03
TC214091_792_37_S	0.03	-1.06
TC214099_430_34_X2	0.02	2.93
TC214122_383_35_S	0.01	-1.03
TC214133_1133_40_S	0.00	2.74
TC214144_1152_35_S	0.01	1.66
TC214153_885_40_S	0.02	-1.01
TC214167_349_37_S	0.01	1.41
TC214195_396_39_S	0.01	1.02
TC214320_1649_40_S	0.01	1.22
TC214406_380_35_S	0.00	-1.31
TC214416_385_34_X2	0.01	-1.75
TC214419_654_35_S	0.00	1.07
TC214435_730_35_S	0.02	1.01
TC214443_360_34_X2	0.01	-1.77
TC214456_951_38_S	0.00	-1.53
TC214478_833_39_S	0.00	1.47
TC214483_1171_39_S	0.00	-1.32
TC214501_515_35_S	0.01	-1.02
TC214563_460_40_S	0.01	-1.07
TC214599_1004_37_S	0.00	3.30
TC214608_261_38_S	0.03	-1.14
TC214617_585_34_X2	0.00	-1.15
TC214629_650_39_S	0.01	-1.25
TC214673_397_40_S	0.01	-1.07
TC214717_354_35_S	0.01	-1.16
TC214721_568_35_S	0.02	1.36
TC214801_411_34_X3	0.00	-1.18
TC214826_1684_35_S	0.00	3.57
TC214842_617_35_S	0.02	-1.19
TC214876_394_39_S	0.01	1.04
TC214879_125_36_S	0.01	-1.04
TC214938_570_40_S	0.02	1.24
TC214943_480_35_S	0.00	1.15
TC214955_1398_40_S	0.05	1.13
TC214969_380_40_S	0.01	-1.23
TC214973_590_40_S	0.00	-1.24
TC215008_1049_37_S	0.01	1.08
TC215024_1103_35_S	0.03	-1.24
TC215027_367_40_S	0.03	1.30
TC215105_872_39_S	0.01	1.15
TC215128_252_35_S	0.01	1.36
TC215139_669_38_S	0.00	1.15
TC215201_380_35_S	0.01	1.02
TC215216_967_34_X2	0.01	-1.18
TC215240_747_40_S	0.01	-1.19
TC215264_874_39_S	0.00	1.09
TC215271_700_39_S	0.00	1.31
TC215319_18_40_S	0.01	-1.07
TC215327_826_35_S	0.04	-1.25
TC215391_347_34_X4	0.01	-1.53
TC215394_692_35_S	0.01	-1.07
TC215395_957_35_S	0.02	1.00
TC215462_339_39_S	0.02	-1.06
TC215527_149_35_S	0.02	2.14
TC215550_877_40_S	0.01	-1.07
TC215636_348_35_S	0.05	1.19
TC215641_561_35_S	0.03	-1.12
TC215735_689_35_S	0.04	1.16
TC215788_751_37_S	0.02	-1.08
TC215790_556_35_S	0.01	1.21
TC215808_209_39_S	0.01	1.43
TC215852_3124_40_S	0.01	1.34
TC215874_553_40_S	0.00	1.89
TC215918_411_37_S	0.02	-1.12
TC215970_3405_40_S	0.00	2.05
TC215976_330_38_X2	0.00	-1.94
TC216008_666_39_S	0.02	-1.30
TC216072_931_35_S	0.00	-1.31
TC216095_482_40_S	0.01	1.26
TC216120_201_40_S	0.01	-1.09
TC216125_771_35_S	0.01	-1.13
TC216290_2510_40_S	0.00	-1.51
TC216292_503_35_S	0.01	-1.25
TC216344_447_37_X2	0.01	-1.48
TC216389_345_40_S	0.00	-1.18
TC216399_329_35_S	0.03	-1.09
TC216406_524_35_S	0.00	-1.04
TC216434_438_40_S	0.04	-1.01
TC216440_807_40_S	0.04	-1.17
TC216443_141_40_S	0.02	1.05
TC216453_414_38_X2	0.05	-1.01
TC216473_1143_39_S	0.01	1.48
TC216529_896_39_S	0.00	2.92
TC216533_437_36_S	0.01	1.16
TC216548_454_39_S	0.00	1.55
TC216572_542_40_S	0.00	-1.81
TC216573_1117_39_S	0.01	1.13
TC216584_535_36_S	0.03	1.11
TC216608_825_36_S	0.00	-1.16
TC216616_27_40_S	0.00	2.27
TC216643_445_34_X5	0.00	-1.30
TC216666_704_40_S	0.01	-1.08
TC216711_60_35_S	0.00	-1.21
TC216727_899_35_S	0.01	1.02
TC216762_569_40_S	0.00	-1.09
TC216813_549_40_S	0.03	1.06
TC216822_618_40_S	0.02	-1.10
TC216835_817_34_X3	0.02	-1.01
TC216864_773_35_X5	0.00	-1.23
TC216873_493_37_S	0.01	1.31
TC216882_1121_38_X2	0.00	3.98
TC216897_698_38_X2	0.02	3.75
TC216916_667_35_S	0.02	1.03
TC216934_1491_36_S	0.01	1.06
TC216938_499_35_X3	0.02	-1.30
TC216971_395_35_S	0.04	1.09
TC217055_889_35_S	0.01	-1.34
