# Supplementary material for: Early transcriptomic response to Fe supply in Fe-deficient tomato plants is strongly influenced by the nature of the chelating agent
Source: BMC Genomics. 2016 Jan 7;17:35. doi: 10.1186/s12864-015-2331-5 (PMC4705743; doi:10.1186/s12864-015-2331-5)
Supplement: Additional file 3: Table S4. — Functional annotation of differentially expressed transcripts resulted by the comparison of root transcriptional profiles of Fe-deficient plants supplied for 1 h with Fe-citrate, Fe-PS and Fe-WEHS with root transcriptional profile of Fe-deficient plants. Probe ID, description, species, identity, score, e-value, Uniprot entry and biological GO term were reported. The adjusted p-value and Log2(R) were also reported for each transcript. (XLSX 130 kb) [file 12864_2015_2331_MOESM3_ESM.xlsx]

## Sheet: Foglio1
Transcripts affected by Fe-WEHS supply
Probe_ID	Description	Species	Identity	Score	Evalue	Entry	p-value, adj; -Fe/Fe-WEHS vs -Fe	Log2(R); -Fe/Fe-WEHS vs -Fe	GO term
downregulated
TC194872_1016_38_S	Amino acid transporter, putative	Ricinus communis	77	328	5 e-88	B9S6V9	0.035	-1.74	GO:0006865
Transcripts affected by Fe-citrate, Fe-PS supply and Fe-WEHS
Probe_ID	Description	Species	Identity	Score	Evalue	Entry	p-value, adj; -Fe/Fe-CIT vs -Fe	Log2(R); -Fe/Fe-CIT vs -Fe	p-value, adj; -Fe/Fe-PS vs -Fe	Log2(R); -Fe/Fe-PS vs -Fe	p-value, adj; -Fe/Fe-WEHS vs -Fe	Log2(R); -Fe/Fe-WEHS vs -Fe	GO term
upregulted
TC215712_723_40_S	R2r3-myb transcription factor, putative	Ricinus communis	45	107	1 e-21	B9SYQ1	0.001	2.20	0.001	2.14	0.035	2.02	GO:0006355
Transcripts affected by Fe-citrate and Fe-PS supply
Probe_ID	Description	Species	Identity	Score	Evalue	Entry	p-value, adj; -Fe/Fe-CIT vs -Fe	Log2(R); -Fe/Fe-CIT vs -Fe	p-value, adj; -Fe/Fe-PS vs -Fe	Log2(R); -Fe/Fe-PS vs -Fe	GO term
downregulated
NP9243669_955_35_S	SGT1-2	Solanum lycopersicum	100	732	0.0	A5H2U4	0.003	-1.06	0.002	-1.31	GO:0009607
NP9287571_278_40_S	TCP protein	Nicotiana sylvestris	100	246	8 e-64	Q6Y9W1	0.017	-1.12	0.016	-1.26	GO:0006355
TC191738_913_34_X2	ATP synthase subunit gamma, mitochondrial (F-ATPase gamma subunit)	Ipomoea batatas	85	459	1 e-127	P26360	0.007	-1.11	0.014	-1.07	GO:0015986
TC191891_2590_35_S	Plasma membrane H+-ATPase	Solanum lycopersicum	99	1869	0.0	Q96578	0.003	-1.72	0.010	-1.41	GO:0006754
TC192036_25_38_S	Gda-1, putative	Arabidopsis thaliana	70	428	1 e-118	Q8LBT1	0.002	-1.26	0.004	-1.05	GO:0008219
TC192041_1263_37_S	Pre-mRNA-splicing factor syf2, putative	Ricinus communis	74	466	1 e-129	B9S5M2	0.002	-1.62	0.008	-1.23	GO:0008380
TC192092_3871_40_S	Cellulose synthase	Solanum tuberosum	98	2214	0.0	Q6XP46	0.002	-1.34	0.001	-1.60	GO:0030244
TC192138_218_41_S	Catalytic, putative	Ricinus communis	64	349	3 e-94	B9T6U0	0.005	-1.18	0.012	-1.05	GO:0008152
TC192316_31_41_S	Actin related protein	Populus trichocarpa	79	466	1 e-129	B9I2R4	0.001	-1.23	0.001	-1.16	GO:0030036
TC192377_64_41_S	Eukaryotic translation elongation factor, putative	Ricinus communis	96	502	1 e-140	B9RI35	0.004	-1.37	0.014	-1.14	GO:0006414
TC192418_1233_40_S	Cellulose synthase catalytic subunit	Nicotiana alata	90	607	1 e-180	Q93XQ1	0.002	-1.72	0.003	-1.54	GO:0030244
TC192503_1784_35_S	Dead box ATP-dependent RNA helicase, putative	Ricinus communis	73	832	0.0	B9SX92	0.003	-1.11	0.002	-1.27	GO:0009409
TC192687_235_34_S	Petunia Shaggy kinase 4	Petunia hybrida	98	560	1 e-158	Q40886	0.001	-1.99	0.001	-1.89	GO:0006468
TC192763_241_40_S	GSVIVT01014668001	Vitis vinifera	61	173	3 e-41	D1J294	0.002	-1.27	0.003	-1.25	GO:0008150
TC192832_838_34_X2	Putative spindle disassembly related protein CDC48	Nicotiana tabacum	90	485	1 e-135	Q1G0Z1	0.003	-1.45	0.007	-1.24	GO:0008150
TC192840_896_35_S	Structural constituent of cell wall, putative	Ricinus communis	62	337	1 e-90	B9RVZ9	0.007	-1.18	0.009	-1.23	GO:0071555
TC193203_333_35_S	Stress-associated protein 5	Solanum lycopersicum	100	357	1 e-96	C4NAK4	0.001	-2.01	0.001	-1.80	GO:0006950
TC193209_497_34_S	Serine/threonine protein phosphatase 2a regulatory subunit A, putative	Ricinus communis	95	789	0.0	B9ST19	0.004	-1.61	0.022	-1.21	GO:0006464
TC193237_1003_35_S	Bax inhibitor	Solanum lycopersicum	100	493	1 e-137	Q6U1L7	0.002	-1.11	0.002	-1.07	GO:0060548
TC193297_579_40_S	Similar to pathogenesis-related protein STH-2	Solanum lycopersicum	100	320	1 e-85	Q53U35	0.004	-1.09	0.004	-1.24	GO:0009607
TC193302_742_34_X2	CONSTANS interacting protein 2b	Solanum lycopersicum	97	386	1 e-105	Q2VY17	0.001	-1.29	0.001	-1.36	GO:0006355
TC193437_634_40_S	Thylakoid membrane phosphoprotein 14 kDa, chloroplast, putative	Ricinus communis	69	211	6 e-53	B9RE13	0.008	-1.16	0.021	-1.03	GO:0008150
TC193594_225_38_S	Putative vacuolar ATPase subunit H protein	Suaeda salsa	75	322	2 e-86	Q84T90	0.006	-1.24	0.022	-1.03	GO:0015986
TC193657_795_34_X2	Putative uncharacterized protein PPS5	Solanum tuberosum	98	389	1 e-106	Q3LHL2	0.021	-1.25	0.035	-1.20	GO:0006464
TC193702_495_35_S	Protein-tyrosine phosphatase mitochondrial 1, mitochondrial, putative	Ricinus communis	62	307	8 e-82	B9SZP8	0.007	-1.18	0.016	-1.10	GO:0006470
TC193848_1201_36_S	Early flowering 6	Arabidopsis thaliana	67	548	1 e-154	Q6BDA0	0.012	-1.01	0.010	-1.17	GO:0006355
TC194026_780_39_S	26S proteasome regulatory subunit 8	Pinus taeda	96	751	0.0	Q9M613	0.017	-1.67	0.019	-1.80	GO:0030163
TC194084_192_40_S	Inorganic pyrophosphatase	Nicotiana tabacum	89	389	1 e-106	Q43797	0.001	-1.55	0.002	-1.23	GO:0015992
TC194085_1748_35_S	Two pore calcium channel protein 1B (Voltage-dependent calcium channel protein TPC1B) (NtTPC1B)	Nicotiana tabacum	90	1048	0.0	Q75VR0	0.006	-1.23	0.019	-1.02	GO:0006816
TC194180_814_40_S	Plastoglobulin-1, chloroplastic	Pisum sativum	56	377	1 e-102	Q9ZP40	0.001	-1.58	0.001	-1.63	GO:0008150
TC194191_659_38_X3	40S ribosomal protein S3a-like protein	Solanum tuberosum	99	454	1 e-126	Q2XPX2	0.002	-1.34	0.004	-1.20	GO:0006412
TC194321_24_40_S	BTB/POZ protein	Nicotiana benthamiana.	83	368	1 e-100	C5ICE0	0.002	-1.20	0.004	-1.11	GO:0008150
TC194329_685_36_S	60S ribosomal protein L18, putative	Ricinus communis	82	244	1 e-62	B9RFD6	0.029	-1.04	0.034	-1.10	GO:0006412
TC194468_675_35_S	Valyl-tRNA synthetase	Arabidopsis thaliana	71	258	3 e-67	P93736	0.001	-1.74	0.001	-1.76	GO:0006438
TC194523_968_34_X2	Glucan water dikinase	Solanum lycopersicum	100	603	0.0	B5B3R3	0.020	-1.09	0.013	-1.36	GO:0016310
TC194683_686_34_X2	NEDD8 ultimate buster, putative	Ricinus communis	71	313	9 e-84	B9T241	0.008	-1.29	0.018	-1.16	GO:0030163
TC194779_534_40_S	no hits found						0.001	-1.31	0.003	-1.14
TC194844_707_35_S	Coatomer gamma subunit, putative	Ricinus communis	91	345	1 e-100	B9RBE3	0.004	-1.24	0.009	-1.12	GO:0016192
TC194855_476_34_X3	no hits found						0.002	-1.37	0.004	-1.26
TC194967_698_40_S	SC35-like splicing factor SCL30a, 30a kD	Arabidopsis thaliana	84	133	2 e-29	Q9FYA8	0.021	-1.05	0.013	-1.31	GO:0008380
TC194979_1245_35_S	no hits found						0.004	-1.57	0.009	-1.39
TC194980_458_40_S	Acidic endochitinase	Nicotiana tabacum	85	522	1 e-146	P29060	0.037	-1.05	0.046	-1.08	GO:0006032
TC194997_1095_35_S	Cucumisin-like serine protease; subtilisin-like proteaseAt3g14067Putative subtilisin-like serine proteinase	Arabidopsis thaliana	60	319	6 e-90	Q9LVJ1	0.001	-1.68	0.001	-1.45	GO:0006508
TC195164_507_40_S	Glycine dehydrogenase [decarboxylating], mitochondrial (EC 1.4.4.2) (Glycine decarboxylase) (Glycine cleavage system P protein)	Solanum tuberosum	96	439	1 e-121	O49954	0.014	-1.21	0.012	-1.39	GO:0006544
TC195243_694_35_S	Whole genome shotgun sequence of line PN40024, scaffold_37.assembly12x	Ricinus communis	60	295	4 e-78	B9RR97	0.013	-1.30	0.048	-1.01	GO:0043086
TC195381_746_35_S	Nam-like protein 2	Petunia hybrida	74	255	3 e-66	Q8LRM3	0.004	-1.40	0.012	-1.23	GO:0006355
TC195566_743_35_S	Glutamate-ammonia ligase-like protein	Arabidopsis thaliana (Mouse-ear cress)		626	9 e-71	F4J9A0	0.048	-1.22	0.047	-1.35	GO:0006542
TC195599_903_34_X2	Heat shock protein 70 (HSP70)	Ricinus communis	62	358	3 e-97	B9RJ86	0.006	-1.01	0.003	-1.35	GO:0006950
TC195697_187_40_S	Dead box ATP-dependent RNA helicase, putative	Ricinus communis	90	371	1 e-101	B9RP56	0.003	-1.67	0.004	-1.60	GO:0009409
TC195731_925_35_S	Nitrate transporter, putative	Ricinus communis	60	339	2 e-91	B9R7I9	0.028	-1.16	0.046	-1.11	GO:0006857
TC195741_695_35_S	Cyclic nucleotide-gated ion channel, putative	Ricinus communis	54	253	1 e-65	B9SF64	0.020	-1.01	0.017	-1.16	GO:0006811
TC195746_706_35_S	Putative uncharacterized protein	Vitis vinifera	65	589	29 e-69	F6HYM2	0.012	-1.31	0.045	-1.02	GO:0008150
TC195874_449_40_S	Ngg1 interacting factor 3 like 1 binding protein 1 isoform 1Putative uncharacterized protein	Zea mays	74	306	2 e-81	B6TNG8	0.010	-1.03	0.007	-1.28	GO:0008150
TC195936_3354_36_S	Phototropin-1	Solanum lycopersicum	96	1966	0.0	A3EX92	0.035	-1.04	0.025	-1.26	GO:0006355
TC196120_1620_36_S	1-deoxy-D-xylulose-5-phosphate reductoisomerase	Solanum lycopersicum	99	939	0.0	Q947C3	0.003	-1.71	0.010	-1.35	GO:0008299
TC196178_687_34_X2	no his found						0.005	-1.10	0.004	-1.29
TC196197_684_35_S	Conserved oligomeric Golgi complex subunit 4 (COG complex subunit 4) (Component of oligomeric Golgi complex 4)	Arabidopsis thaliana	69	241	4 e-62	Q8L838	0.010	-1.50	0.013	-1.56	GO:0015031
TC196344_716_34_X2	Diacylglycerol Cholinephosphotransferase	Ricinus communis	86	380	1 e-104	B9RLB3	0.002	-1.24	0.004	-1.10	GO:0008654
TC196357_464_36_S	ATP/GTP/Ca++ binding protein	Cucumis melo	80	537	0.0	A6YTD0	0.006	-1.60	0.022	-1.29	GO:0007264
TC196381_466_35_S	Anthranilate synthase alpha subunit	Catharanthus roseus	85	272	3 e-71	Q9AW95	0.001	-1.83	0.003	-1.35	GO:0000162
TC196489_839_35_S	Phenylalanyl-tRNA synthetase beta chain	Zea mays	76	338	1 e-102	B6SHI1	0.005	-1.30	0.007	-1.32	GO:0006432
TC196587_335_35_S	Paramyosin, putative	Ricinus communis	60	195	4 e-48	B9RMU3	0.005	-1.11	0.007	-1.15	GO:0008150
TC196700_775_39_X2	Universal stress protein	Arachis hypogaea	63	218	1 e-54	B4UW73	0.012	-1.11	0.009	-1.31	GO:0006950
TC196748_390_40_S	no his found						0.007	-1.59	0.014	-1.53
TC196782_655_38_S	Vacuolar sorting protein, putative	Ricinus communis	93	370	1 e-100	B9SYU2	0.003	-1.08	0.003	-1.19	GO:0006810
TC196849_49_37_S	ADP-ribosylation factor 2	Oryza sativa subsp. japonica	95	343	1 e-92	P51823	0.006	-1.08	0.010	-1.07	GO:0006471
TC196878_2001_40_S	Malic enzyme	Solanum lycopersicum	99	1159	0.0	O04936	0.010	-1.20	0.013	-1.25	GO:0006108
TC197177_1882_35_S	Transcription factor, putative	Ricinus communis	59	674	0.0	B9RYP2	0.004	-1.07	0.004	-1.18	GO:0006355
TC197257_871_37_S	Putative 60S ribosomal protein L1	Trifolium pratense	82	678	0.0	Q2PEV4	0.003	-1.40	0.007	-1.24	GO:0006412
TC197393_390_40_S	Putative L24 ribosomal protein	Ipomoea batatas	90	267	6 e-70	Q4U3E9	0.001	-1.28	0.002	-1.01	GO:0006412
TC197413_1107_35_S	Protein phosphatase 2c, putative	Ricinus communis	84	595	1 e-168	B9RNU7	0.001	-1.36	0.002	-1.12	GO:0006470
TC197516_797_35_S	Pectinesterase	Brassica oleracea	77	333	4 e-94	Q2A9P0	0.008	-1.84	0.020	-1.64	GO:0042545
TC197643_1369_40_S	Putative uncharacterized protein	Ricinus communis	74	782	0.0	B9SAM3	0.017	-1.22	0.022	-1.25	GO:0008150
TC197793_690_35_S	Acid phosphatase 1, putative	Ricinus communis	62	317	8 e-85	B9SKN9	0.007	-1.00	0.008	-1.09	GO:0008152
TC197849_292_41_X2	Ras-related GTP binding protein	Solanum tuberosum	98	371	1 e-101	A1E0Y0	0.016	-1.01	0.017	-1.10	GO:0007264
TC197867_201_40_S	Minor histocompatibility antigen H13, putative	Ricinus communis	78	256	2 e-66	B9RCD0	0.002	-1.32	0.003	-1.24	GO:0008150
TC198045_719_35_S	Putative uncharacterized protein	Ricinus communis	54	124	1 e-26	B9RC83	0.008	-1.47	0.004	-1.88	GO:0008150
TC198639_644_40_S	Cysteine desulfurylase, putative	Ricinus communis	65	279	1 e-73	B9RU30	0.046	-1.02	0.027	-1.31	GO:0008152
TC198668_364_36_X5	Plasma membrane polypeptide	Nicotiana tabacum	79	262	2 e-68	O49911	0.006	-1.43	0.022	-1.18	GO:0008150
TC198793_448_40_X2	Protein kinase, putative	Ricinus communis	84	423	1 e-117	B9S913	0.002	-1.35	0.004	-1.18	GO:0006468
TC198816_739_35_S	Cyclic nucleotide-gated ion channel 1 (AtCNGC1) (Cyclic nucleotide- and calmodulin-regulated ion channel 1)	Arabidopsis thaliana	48	231	9 e-59	O65717	0.006	-1.09	0.008	-1.17	GO:0006816
TC198889_94_34_X3	no hits found						0.011	-1.20	0.023	-1.10
TC198991_518_38_S	3-hydroxyacyl-CoA dehyrogenase, putative	Ricinus communis	79	380	1 e-104	B9SQH3	0.002	-1.73	0.002	-1.79	GO:0006631
TC199023_613_35_S	NTH23 protein	Nicotiana tabacum	50	152	4 e-35	O65850	0.028	-1.15	0.028	-1.28	GO:0006355
TC199084_56_41_S	Putative branched-chain alpha-keto acid dehydrogenase E1 beta subunit	Capsicum annuum	95	559	1 e-161	B5LAT4	0.002	-1.31	0.006	-1.07	GO:0008152
TC199139_660_35_S	Component of oligomeric golgi complex, putative	Ricinus communis	81	336	1 e-90	B9S1S6	0.004	-1.48	0.014	-1.20	GO:0008150
TC199212_246_35_S	WD-repeat protein, putative	Ricinus communis	61	157	1 e-36	B9S4H8	0.005	-1.18	0.004	-1.32	GO:0008150
TC199417_616_35_S	Leucine rich repeat receptor kinase, putative	Ricinus communis	63	197	8 e-49	B9RBS2	0.003	-1.13	0.005	-1.09	GO:0055114
TC199471_538_38_S	Protein AFR, putative	Ricinus communis	86	381	1 e-104	B9SM42	0.005	-1.04	0.003	-1.28	GO:0008150
TC199728_730_35_S	Minichromosome maintenance protein, putative	Ricinus communis	82	401	1 e-110	B9T7E5	0.006	-1.27	0.021	-1.06	GO:0006270
TC199804_1204_40_S	Putative cullin 1	Oryza sativa subsp. japonica	79	432	0.0	Q65XE3	0.006	-1.11	0.012	-1.05	GO:0006511
TC199845_664_40_S	Extensin (ext)	Nicotiana plumbaginifolia	65	276	2 e-72	Q40402	0.008	-1.07	0.010	-1.13	GO:0009664
TC199966_1260_36_S	Subtilisin-like protease	Solanum lycopersicum	100	1488	0.0	Q9LWA3	0.014	-1.38	0.032	-1.24	GO:0043086
TC200117_1178_35_S	Methionine synthase	Solanum tuberosum	99	1087	0.0	Q9LM03	0.004	-1.94	0.009	-1.72	GO:0009086
TC200249_1291_39_S	Bromodomain-containing protein	Ricinus communis	50	405	1 e-111	B9SV90	0.018	-1.45	0.041	-1.28	GO:0008150
TC200259_644_35_S	UVB-resistance protein UVR8	Arabidopsis thaliana	83	320	6 e-86	Q9XHD7	0.006	-1.20	0.014	-1.11	GO:0010224
TC200290_368_35_S	Amino acid binding protein, putative	Ricinus communis	65	279	3 e-73	B9SR22	0.005	-1.19	0.008	-1.14	GO:0008152
TC200382_569_34_X2	GTPase activator protein of Rab-like small GTPases-like protein	Arabidopsis thaliana	52	137	8 e-31	Q67YN2	0.002	-1.31	0.003	-1.27	GO:0032313
TC200697_1626_35_S	Dolichyl-di-phosphooligosaccharide-protein glycotransferase (Oligosaccharyltransferase)	Arabidopsis thaliana	75	686	0.0	Q8LDT6	0.001	-1.42	0.001	-1.34	GO:0018279
TC200777_15_41_X4	Aspartic protease inhibitor 1	Solanum tuberosum	68	309	2 e-82	Q41480	0.004	-1.72	0.011	-1.48	GO:0050896
TC200889_796_35_S	Putative receptor ser thr protein kinase	Arabidopsis thaliana	75	348	3 e-94	Q8LF75	0.004	-1.12	0.002	-1.45	GO:0006468
TC200922_676_34_X2	Putative ribulokinase	Oryza sativa subsp. japonica	68	233	2 e-59	Q6ETN0	0.019	-1.10	0.019	-1.22	GO:0005975
TC200986_840_40_S	Ankyrin-kinase, putative	Ricinus communis	82	528	1 e-148	B9SV01	0.011	-1.06	0.008	-1.28	GO:0006468
TC201130_55_41_S	DnaJ-like protein	Solanum tuberosum	91	791	0.0	Q38HT9	0.005	-1.39	0.020	-1.10	GO:0006457
TC201296_641_35_S	Putative long-chain acyl-CoA synthetase	Capsicum annuum	91	395	1 e-108	B5LAV6	0.010	-1.53	0.049	-1.11	GO:0008152
TC201480_474_36_S	Phenylalanine ammonia-lyase (EC 4.3.1.24)	Nicotiana tabacum	85	194	6 e-48	P45733	0.016	-1.12	0.018	-1.21	GO:0006559
TC201525_569_35_S	Uncharacterized Rho GTPase-activating protein At5g61530	Arabidopsis thaliana	75	317	8 e-85	Q3E875	0.002	-1.43	0.003	-1.34	GO:0007165
TC201792_758_35_S	Zinc finger AN1 and C2H2 domain-containing stress-associated protein 13 (AtSAP13)	Arabidopsis thaliana	67	309	2 e-82	Q9SCM4	0.001	-1.28	0.001	-1.19	GO:0006950
TC202395_573_35_S	Alkylated DNA repair protein alkB homolog	Arabidopsis thaliana	62	445	1 e-123	Q9SA98	0.005	-1.00	0.004	-1.19	GO:0006281
TC202444_558_34_X2	Acyl:coa ligase acetate-coa synthetase-like protein	Populus trichocarpa	76	235	2 e-60	B9N1N7	0.015	-1.14	0.010	-1.39	GO:0008152
TC202455_704_34_X2	Fructokinase-2	Solanum lycopersicum	97	397	1 e-109	Q42896	0.006	-1.39	0.008	-1.47	GO:0006014
TC202651_329_37_X2	Heat shock protein 70-3	Nicotiana tabacum	95	385	1 e-105	Q67BD0	0.011	-1.86	0.042	-1.43	GO:0006950
TC202901_585_34_X2	Protein disulfide isomerase	Ipomoea batatas	64	308	2 e-83	Q6IV17	0.022	-1.16	0.023	-1.28	GO:0045454
TC203056_623_35_S	MYB24	Malus domestica	65	263	1 e-68	Q2LME0	0.006	-1.10	0.010	-1.08	GO:0006355
TC203539_673_40_S	Protein phosphatase, putative	Ricinus communis	60	288	1 e-142	B9T8J0	0.002	-1.19	0.002	-1.31	GO:0006470
TC203643_58_33_S	no hits found						0.007	-1.36	0.022	-1.15
TC203759_474_40_S	Succinate dehydrogenase [ubiquinone] flavoprotein subunit 1, mitochondrial (EC 1.3.5.1) (Flavoprotein subunit 1 of complex II) (FP)	Arabidopsis thaliana	88	488	1 e-136	O82663	0.001	-1.67	0.003	-1.40	GO:0006121
TC203868_131_40_S	Molybdopterin synthase large subunit, putative	Ricinus communis	67	268	3 e-70	B9SB65	0.005	-1.22	0.015	-1.03	GO:0006777
TC203924_331_40_S	Tripeptidyl peptidase II	Ricinus communis	73	338	2 e-91	B9RIX4	0.006	-1.27	0.005	-1.50	GO:0006508
TC203985_754_35_S	GSVIVT01011940001	Vitis vinifera	60	455	1 e-126	D1I0Z5	0.008	-1.27	0.025	-1.07	GO:0008150
TC204073_704_40_S	Amino acid transporter, putative	Ricinus communis	88	461	1 e-128	B9RJ49	0.007	-1.06	0.013	-1.02	GO:0006865
TC204185_470_34_X2	no his found						0.007	-1.20	0.014	-1.15
TC204385_218_36_X2	UDP-apiose/xylose synthase	Solanum tuberosum	89	387	1 e-106	Q2I2N3	0.003	-1.69	0.026	-1.11	GO:0044237
TC204542_543_40_X2	Predicted protein	Populus trichocarpa	52	215	3 e-54	B9N9R7	0.001	-1.54	0.002	-1.28	GO:0008150
TC204643_603_35_S	Exportin-1	Solanum lycopersicum	100	291	3 e-77	D1MAF2	0.001	-1.16	0.001	-1.22	GO:0051168
TC204662_681_35_S	DNA topoisomerase 2	Nicotiana tabacum	65	276	1 e-72	Q8GSC4	0.002	-1.48	0.004	-1.39	GO:0006265
TC204716_666_40_S	Lysosomal pro-X carboxypeptidase, putative	Ricinus communis	74	392	1 e-107	B9SBY7	0.008	-1.04	0.009	-1.11	GO:0006508
TC204717_457_35_S	no his found						0.009	-1.45	0.012	-1.55
TC204878_793_35_S	DNA-directed RNA polymerase I/III subunits, putative	Ricinus communis	66	333	1 e-89	B9S9W7	0.004	-1.06	0.005	-1.07	GO:0006351
TC204908_185_37_S	Catalytic, putative	Ricinus communis	81	322	9 e-87	B9SPI7	0.011	-1.41	0.039	-1.11	GO:0008150
TC204931_1383_40_S	Acyl-CoA synthetase-like protein	Arabidopsis thaliana	70	506	0.0	Q8LRT1	0.002	-1.02	0.003	-1.02	GO:0008152
TC204945_690_40_X2	Riboflavin kinase/fmn adenylyltransferase, putative	Ricinus communis	73	314	5 e-84	B9SFB1	0.004	-1.70	0.006	-1.74	GO:0009231
TC205094_516_35_S	Lupus la ribonucleoprotein, putative	Ricinus communis	77	108	5 e-22	B9S0U6	0.002	-1.35	0.002	-1.40	GO:0008150
TC205176_613_35_S	Coatomer beta subunit, putative	Ricinus communis	91	486	1 e-135	B9SQC0	0.027	-1.18	0.024	-1.35	GO:0016192
TC205289_1197_36_S	Yth domain-containing protein, putative	Ricinus communis	64	576	1 e-162	B9RI33	0.023	-1.03	0.033	-1.04	GO:0008150
TC205378_716_35_X2	VTC2-like protein	Actinidia chinensis	72	231	4 e-59	A4ZRE3	0.006	-1.54	0.010	-1.56	GO:0009889
TC205516_469_35_X2	Vacoular processing enzyme 1	Solanum tuberosum	92	302	2 e-81	B2M1T0	0.023	-1.31	0.024	-1.45	GO:0006508
TC205577_582_35_S	2-oxoglutarate dehydrogenase, putative	Ricinus communis	86	258	3 e-67	B9SR46	0.002	-1.06	0.002	-1.08	GO:0055114
TC205684_449_35_S	Heat shock protein 70-3	Nicotiana tabacum	97	404	1 e-111	Q67BD0	0.005	-1.55	0.007	-1.55	GO:0006950
TC205857_595_34_X2	Ferredoxin-3, chloroplast, putative	Ricinus communis	64	193	1 e-47	B9RPT1	0.002	-1.42	0.005	-1.17	GO:0022900
TC205865_585_34_X3	ATP-dependent RNA helicase-like protein DB10	Nicotiana sylvestris	77	262	1 e-68	P46942	0.002	-1.83	0.003	-1.82	GO:0016049
TC205875_544_36_X3	DnaJ-like protein	Solanum tuberosum	94	459	1 e-127	Q38HT9	0.002	-1.51	0.004	-1.31	GO:0006457
TC205986_744_35_S	NBS-coding resistance protein	Nicotiana repanda.	45	191	9 e-47	C1K102	0.005	-1.49	0.009	-1.42	GO:0006952
TC206036_459_40_S	Putative phytosulfokine peptide	Solanum lycopersicum	100	197	5 e-49	Q7PCA7	0.002	-1.14	0.003	-1.12	GO:0008283
TC206179_249_39_S	no his found						0.006	-1.07	0.009	-1.07
TC206390_585_35_S	no his found						0.009	-1.15	0.012	-1.20
TC206622_734_40_S	Calcium ion binding protein, putative	Ricinus communis	60	253	2 e-65	B9SJ16	0.019	-1.30	0.026	-1.32	GO:0008150
TC206908_47_40_S	Leucine-rich repeat-containing protein, putative	Ricinus communis	62	210	9 e-53	B9RWX4	0.012	-1.05	0.019	-1.04	GO:0006464
TC206962_533_35_X2	AGO4-2	Nicotiana benthamiana	91	254	4 e-66	Q2LFC1	0.002	-1.45	0.002	-1.52	GO:0009616
TC207137_449_35_S	RAS superfamily GTP-binding protein-likeSmall molecular weight g-proteinAt5g47960	Arabidopsis thaliana	87	241	5 e-62	Q9FE79	0.002	-1.38	0.007	-1.07	GO:0007264
TC207299_33_33_S	Probable proteinase inhibitor	Solanum lycopersicum	84	257	4 e-67	Q7M222	0.003	-1.47	0.003	-1.52	GO:0009908
TC207337_450_35_S	Copper amine oxidase, putative	Ricinus communis	40	76	1 e-12	B9SPK3	0.003	-1.87	0.004	-1.95	GO:0009308
TC207369_101_41_X2	Photosystem II 10 kDa polypeptide, chloroplastic	Solanum lycopersicum	98	271	6 e-71	Q40163	0.044	-1.05	0.042	-1.18	GO:0015979
TC207490_600_35_S	Vesicle docking protein P115, putative	Ricinus communis	50	92	3 e-17	B9S666	0.017	-1.08	0.027	-1.05	GO:0048280
TC207536_637_35_S	ABC transporter family protein	Populus trichocarpa	83	288	3 e-76	B9HBM3	0.002	-1.32	0.003	-1.23	GO:0051649
TC207654_320_36_X4	no his found						0.002	-1.52	0.002	-1.56
TC207704_682_35_S	Predicted protein	Populus trichocarpa	68	164	1 e-38	B9GKI3	0.007	-1.17	0.011	-1.17	GO:0008150
TC207830_101_35_S	Heat shock 70 kDa protein, putative	Ricinus communis	89	221	2 e-56	B9SQC9	0.007	-1.31	0.007	-1.48	GO:0006950
TC208096_4_40_S	Transcription factor UNE10 (Protein UNFERTILIZED EMBRYO SAC 10) (Transcription factor EN 108) (bHLH transcription factor bHLH016) (Basic helix-loop-helix protein 16) (bHLH 16) (AtbHLH16)	Arabidopsis thaliana	43	118	7 e-25	Q8GZ38	0.011	-1.21	0.031	-1.03	GO:0006355
TC208108_501_35_S	Glycosylation enzyme-like proteinAT3g15350/K7L4_15	Arabidopsis thaliana	56	77	8 e-13	Q9LE60	0.013	-1.01	0.017	-1.04	GO:0008152
TC208167_449_34_X2	Whole genome shotgun sequence of line PN4002…	Vitis vinifera	65	169	8 e-41	D1IB73	0.003	-1.73	0.007	-1.59	GO:0008150
TC208323_731_35_S	Desiccation-related protein PCC13-62	Craterostigma plantagineum.	67	334	5 e-90	P22242	0.001	-1.84	0.003	-1.24	GO:0006950
TC208379_402_34_S	RRM-containing RNA-binding protein-like protein	Solanum tuberosum	99	792	0.0	Q2PYX8	0.004	-1.23	0.013	-1.06	GO:0008150
TC208462_546_35_S	Dead box ATP-dependent RNA helicase, putative	Ricinus communis	72	171	6 e-41	B9SD86	0.003	-1.03	0.002	-1.33	GO:0016070
TC208676_526_40_S	Electron transporter/ heat shock protein binding protein	Zea mays	65	194	7 e-48	B6SQG7	0.033	-1.09	0.022	-1.34	GO:0006457
TC208824_746_40_S	Glycosyltransferase, putative	Ricinus communis	85	408	1 e-113	B9SZD5	0.003	-1.40	0.003	-1.50	GO:0009058
TC209039_585_39_S	no his found						0.001	-1.29	0.002	-1.26
TC209138_472_35_S	no his found						0.002	-1.21	0.005	-1.03
TC209208_450_35_S	Beta transducin-like protein, putative	Solanum bulbocastanum	71	186	7 e-46	Q17U56	0.011	-1.05	0.014	-1.10	GO:0008150
TC209272_543_35_S	Disease resistance response/ dirigent-like protein	Arabidopsis thaliana	60	179	3 e-54	Q9M3C8	0.008	-1.52	0.016	-1.42	GO:0008150
TC209673_546_35_S	ERD1 protein, chloroplast, putative	Ricinus communis	73	512	1 e-143	B9RA30	0.030	-1.07	0.016	-1.39	GO:0006950
TC209715_453_35_S	Protein binding protein, putative	Ricinus communis	59	173	6 e-42	B9S420	0.006	-1.43	0.007	-1.54	GO:0008150
TC209755_288_40_S	no hits found						0.002	-1.59	0.010	-1.24
TC209994_1181_35_S	Electron transporter, putative	Ricinus communis	49	201	1 e-49	B9RUQ1	0.009	-1.21	0.007	-1.45	GO:0045454
TC210154_386_41_X4	Glutamate dehydrogenase (GDH) (EC 1.4.1.3) (Legdh1)	Solanum lycopersicum	98	222	1 e-66	P93541	0.005	-1.45	0.016	-1.23	GO:0006520
TC210230_545_35_S	Formiminotransferase-cyclodeaminase, putative	Ricinus communis	77	238	3 e-61	B9RW59	0.004	-1.42	0.012	-1.16	GO:0008152
TC210495_536_35_S	Brix domain containing protein, putative	Ricinus communis	75	289	9 e-77	B9SRG9	0.002	-1.10	0.003	-1.07	GO:0008150
TC210551_694_34_X2	Beta-galactosidase (EC 3.2.1.23)	Solanum lycopersicum	98	192	2 e-47	Q9T0P6	0.004	-1.29	0.006	-1.28	GO:0005975
TC210860_969_35_S	Probable exocyst complex component 4	Arabidopsis thaliana	70	245	2 e-91	Q93YU5	0.008	-1.29	0.007	-1.47	GO:0015031
TC210953_443_35_S	no his found						0.045	-1.11	0.049	-1.20
TC210993_678_35_S	Chitinase, class V	Nicotiana tabacum	79	385	1 e-105	Q43576	0.033	-1.02	0.039	-1.07	GO:0006032
TC211238_798_35_S	Peroxidase 55, putative	Ricinus communis	73	289	4 e-76	B9RBG9	0.005	-1.69	0.015	-1.42	GO:0006979
TC211266_1123_35_S	High affinity nitrate transporter	Populus trichocarpa	52	85	5 e-18	B9HQM0	0.011	-1.37	0.028	-1.18	GO:0055085
TC211495_432_40_S	CBL-interacting protein kinase 1Predicted protein	Populus trichocarpa	71	155	1 e-36	A0MNI9	0.004	-1.18	0.003	-1.45	GO:0007165
TC211655_437_35_S	no his found						0.002	-1.35	0.007	-1.09
TC211745_933_35_S	Interferon-induced guanylate-binding protein, putative	Ricinus communis	64	414	1 e-114	B9RB86	0.008	-1.20	0.010	-1.29	GO:0008150
TC211903_86_41_S	S-adenosylmethionine-dependent methyltransferase, putative	Ricinus communis	69	272	4 e-71	B9S1K1	0.003	-1.40	0.013	-1.09	GO:0008152
TC212120_951_39_S	Whole genome shotgun sequence of line PN4002.	Vitis vinifera	63	543	1 e-180	D1IF97	0.004	-1.32	0.005	-1.34	GO:0008150
TC212327_469_35_S	Diphosphoinositol polyphosphate phosphohydrolase, putative	Ricinus communis	69	152	2 e-35	B9SYD9	0.003	-1.44	0.004	-1.48	GO:0008150
TC212479_860_35_S	Sentrin/sumo-specific protease, putative	Ricinus communis	40	189	5 e-46	B9RT58	0.002	-1.66	0.003	-1.61	GO:0006508
TC212533_138_34_X4	Sucrose synthase	Chenopodium rubrum	70	76	3 e-28	Q9LWB7	0.005	-2.34	0.007	-2.44	GO:0005985
TC212602_544_39_S	no hits found						0.004	-1.00	0.003	-1.20
TC212631_878_35_S	PERK1-like protein kinase	Nicotiana tabacum	69	429	1 e-118	A1IGC6	0.005	-1.30	0.015	-1.09	GO:0006468
TC212656_709_34_X6	Pectinesterase (EC 3.1.1.11)	Ricinus communis	45	207	1 e-51	B9RXQ4	0.008	-1.30	0.032	-1.03	GO:0042545
TC212657_260_40_S	SAM-dependent methyltransferases	Magnetospirillum gryphiswaldense	51	167	2 e-39	A4U2A3	0.011	-1.10	0.020	-1.06	GO:0008152
TC212764_568_34_X2	Protein IQ-DOMAIN 14	Arabidopsis thaliana	52	134	8 e-30	Q8LPG9	0.003	-1.35	0.008	-1.20	GO:0007165
TC213060_412_34_S	Peptidylprolyl isomerase, putative	Ricinus communis	84	542	0.0	B9T7Z2	0.002	-1.34	0.005	-1.08	GO:0006457
TC213078_118_41_X3	ATP-dependent RNA helicase-like protein DB10 (EC 3.6.1.-)	Nicotiana sylvestris	77	161	3 e-38	P46942	0.005	-1.39	0.015	-1.21	GO:0010501
TC213335_218_36_S	Helicase, putative	Ricinus communis	81	184	3 e-45	B9SZG8	0.024	-1.11	0.023	-1.24	GO:0010501
TC213352_1279_35_S	Heat shock protein binding protein, putative	Ricinus communis	76	607	1 e-171	B9RNG2	0.012	-1.22	0.022	-1.17	GO:0006950
TC213468_1992_35_S	Transcriptional corepressor SEUSS, putative	Ricinus communis	64	834	0.0	B9R9G2	0.006	-1.06	0.011	-1.05	GO:0006355
TC213623_952_35_S	GDSL esterase/lipase At3g26430	Arabidopsis thaliana	58	194	1 e-47	Q9LIN2	0.002	-1.93	0.002	-1.86	GO:0016042
TC213840_849_35_S	Putative uncharacterized protein	Ricinus communis	50	205	6 e-51	B9S6V3	0.003	-1.13	0.004	-1.20	GO:0008150
TC214046_469_35_S	GSVIVT01011757001	Vitis vinifera	77	103	2 e-32	D7T8T9	0.002	-1.05	0.002	-1.26	GO:0008150
TC214056_479_40_S	BRASSINOSTEROID INSENSITIVE 1-associated receptor kinase 1, putative	Arabidopsis thaliana	52	153	7 e-36	B9RAZ7	0.007	-1.08	0.005	-1.29	GO:0006468
TC214261_544_35_S	ATP binding protein, putative	Ricinus communis	68	249	1 e-64	B9SAN5	0.002	-1.32	0.001	-1.54	GO:0008150
TC214312_737_40_S	Putative uncharacterized protein	Ricinus communis	60	362	2 e-98	B9RMT2	0.002	-1.33	0.004	-1.22	GO:0008150
TC214406_380_35_S	Ulp1 protease family, C-terminal catalytic domain containing protein	Solanum demissum	46	89	1 e-16	Q60D46	0.003	-1.32	0.007	-1.17	GO:0006508
TC214416_385_34_X2	Blue copper protein, putative	Ricinus communis	65	194	4 e-48	B9RJR1	0.026	-1.13	0.041	-1.10	GO:0008150
TC214427_419_34_X2	Phosphatidylserine decarboxylase	Arabidopsis thaliana	73	129	3 e-54	Q9LU67	0.015	-1.02	0.009	-1.27	GO:0008654
TC214629_650_39_S	Elongation factor G, chloroplastic (EF-G)	Glycine max	75	387	1 e-106	P34811	0.014	-1.18	0.018	-1.23	GO:0006414
TC214644_1090_35_S	DNA binding protein, putative	Ricinus communis	53	452	1 e-125	B9RA95	0.002	-1.22	0.003	-1.14	GO:0006468
TC214973_590_40_S	Cellulose synthase A catalytic subunit 3 [UDP-forming], putative	Ricinus communis	89	702	0.0	B9S213	0.004	-1.11	0.004	-1.23	GO:0030244
TC214999_576_39_S	Putative uncharacterized protein	Ricinus communis	74	320	6 e-86	B9SDJ8	0.004	-1.07	0.003	-1.23	GO:0008150
TC215101_409_34_X2	Nitrate reductase [NADH] (NR) (EC 1.7.1.1)	Solanum lycopersicum	100	283	3 e-75	P17570	0.009	-1.22	0.011	-1.30	GO:0042128
TC215193_1281_35_S	Fyve finger-containing phosphoinositide kinase, fyv1, putative	Ricinus communis	77	308	1 e-118	B9SJ39	0.017	-1.21	0.016	-1.36	GO:0046488
TC215210_796_35_S	Fimbrin, putative	Ricinus communis	76	346	2 e-93	B9RQ50	0.010	-1.17	0.015	-1.16	GO:0007010
TC215240_747_40_S	no his found						0.003	-1.17	0.007	-1.08
TC215391_347_34_X4	Ccd1, putative	Ricinus communis	72	80	6 e-14	B9SBD1	0.009	-1.29	0.020	-1.17	GO:0008150
TC215462_339_39_S	Serine/threonine-protein kinase PBS1, putative	Ricinus communis	86	421	1 e-116	B9R799	0.001	-1.19	0.001	-1.22	GO:0006468
TC215479_366_35_S	Putative uncharacterized protein	Ricinus communis	86	176	7 e-43	B9RIE8	0.019	-1.20	0.031	-1.15	GO:0008150
TC215665_55_40_S	Serine-threonine protein kinase, plant-type, putative	Ricinus communis	62	195	1 e-48	B9RS14	0.017	-1.10	0.017	-1.22	GO:0055114
TC215677_337_34_X2	Fructose-bisphosphate aldolase (EC 4.1.2.13)	Solanum tuberosum	94	452	1 e-125	Q38JJ4	0.008	-1.40	0.016	-1.29	GO:0006096
TC215879_1877_35_S	GTP-binding protein typa/bipa, putative	Ricinus communis	80	551	0.0	B9SGN3	0.038	-1.17	0.022	-1.49	GO:0008150
TC215897_819_34_X2	AML1	Solanum lycopersicum	100	487	1 e-136	Q6J732	0.004	-1.13	0.004	-1.24	GO:0032502
TC215909_771_35_S	Molybdopterin cofactor sulfurase, putative	Ricinus communis	81	444	1 e-123	B9S8P3	0.002	-1.36	0.002	-1.48	GO:0008150
TC216072_931_35_S	STYLOSA protein	Antirrhinum majus	77	395	1 e-108	Q6H976	0.007	-1.14	0.014	-1.10	GO:0032502
TC216125_771_35_S	AP-2 complex subunit mu	Zea mays	96	582	1 e-164	B6TIQ4	0.004	-1.36	0.016	-1.08	GO:0016192
TC216290_2510_40_S	S-locus-specific glycoprotein S6, putative	Ricinus communis	55	339	0.0	B9S858	0.008	-1.34	0.007	-1.51	GO:0006468
TC216299_123_36_S	cDNA clone:J013039J02, full insert sequenceRING finger-like protein	Oryza sativa subsp. japonica	76	160	5 e-38	Q941Y7	0.003	-1.04	0.005	-1.02	GO:0040007
TC216532_921_35_S	Protein kinase	Medicago truncatula	60	394	1 e-108	Q1SMZ9	0.003	-1.05	0.006	-1.01	GO:0006468
TC216666_704_40_S	Periplasmic beta-glucosidase, putative	Ricinus communis	75	359	3 e-97	B9RL34	0.005	-1.09	0.004	-1.32	GO:0005975
TC216721_796_39_S	Catalytic, putative	Ricinus communis	57	324	6 e-87	B9SRW3	0.003	-1.17	0.002	-1.55	GO:0008150
TC216938_499_35_X3	Heat shock cognate protein 80	Solanum lycopersicum	90	363	1 e-98	P36181	0.012	-1.36	0.014	-1.45	GO:0006457
TC216992_620_40_S	no hits found						0.004	-1.02	0.004	-1.12
upregulted
TC191720_1243_40_S	NADH:ubiquinone oxidoreductase-like	Solanum tuberosum	100	467	1 e-129	Q38M79	0.012	1.29	0.027	1.17	GO:0055114
TC192029_938_40_S	Putative basic helix-loop-helix protein BHLH7	Lotus japonicus.	57	235	5 e-60	C0JP13	0.005	1.17	0.007	1.23	GO:0006355
TC192860_1143_39_S	Expansin 1 protein	Solanum lycopersicum	100	562	1 e-158	O04359	0.017	1.28	0.026	1.26	GO:0009664
TC193305_731_38_S	Aquaporin, MIP family, TIP subfamily	Populus trichocarpa	71	361	6 e-98	B9N9I7	0.031	1.12	0.018	1.43	GO:0055085
TC194347_610_40_S	Whole genome shotgun sequence of line PN40024, scaffold_80.assembly12x	Vitis vinifera	74	152	3 e-35	D1I4G3	0.003	1.21	0.005	1.19	GO:0008150
TC194877_719_40_S	RNA polymerase sigma factor rpoD, putative	Ricinus communis	65	341	6 e-92	B9RRX0	0.002	1.49	0.003	1.41	GO:0006355
TC196075_1353_39_S	Putative uncharacterized protein	Ricinus communis	69	297	1 e-139	B9RPA8	0.028	1.04	0.036	1.08	GO:0008150
TC198567_602_39_S	Predicted protein	Populus trichocarpa	50	172	4 e-41	B9H7I2	0.006	1.14	0.014	1.06	GO:0008150
TC198812_683_37_S	Glucan endo-1,3-beta-glucosidase, putative	Ricinus communis	75	328	5 e-90	B9SH66	0.017	1.05	0.010	1.31	GO:0005975
TC199020_341_39_S	Monodehydroascorbate reductase (MDAR) (EC 1.6.5.4) (Ascorbate free radical reductase) (AFR reductase)	Solanum lycopersicum	91	561	1 e-158	Q43497	0.006	1.44	0.022	1.16	GO:0055114
TC199168_646_40_S	no his found						0.005	1.44	0.030	1.04
TC199685_17_40_S	Putative uncharacterized protein	Ricinus communis	66	277	6 e-73	B9SMC4	0.021	1.12	0.012	1.44	GO:0008150
TC200342_1533_36_S	no hits found						0.017	1.11	0.032	1.03
TC200710_3236_37_S	Ubiquitin carboxyl-terminal hydrolase (EC 3.1.2.15)	Populus trichocarpa	75	900	0.0	B9HDU9	0.036	1.07	0.049	1.07	GO:0006511
TC200948_677_35_S	no his found						0.003	1.69	0.004	1.74
TC201310_770_39_S	Anaphase-promoting complex, putative	Ricinus communis	88	348	5 e-94	B9S6F0	0.013	1.02	0.016	1.06	GO:0030071
TC203282_684_38_S	no his found						0.016	1.26	0.029	1.18
TC203541_504_35_S	no his found						0.010	1.02	0.015	1.03
TC204145_1772_40_S	DNA-binding protein	Solanum lycopersicum	100	221	2 e-55	Q1W7D8	0.014	1.29	0.043	1.06	GO:0008150
TC204425_11_40_S	Zinc finger protein	Glycine max	46	89	2 e-16	Q00M69	0.016	1.33	0.018	1.43	GO:0008150
TC204915_398_38_S	no hits found						0.035	1.05	0.042	1.09
TC205175_516_38_S	Gip1-like protein	Petunia hybrida	78	187	6 e-46	Q93WR5	0.019	1.07	0.021	1.15	GO:0009740
TC205542_359_39_S	Retrotransposon protein	Oryza sativa subsp. indica	98	109	9 e-23	A6N1H4	0.047	1.06	0.040	1.24	GO:0032196
TC208184_440_40_S	no hits found						0.018	1.14	0.021	1.22
TC209183_747_35_S	Phosphoglycerate mutase	Solanum tuberosum	92	264	2 e-68	Q9XE59	0.012	1.77	0.044	1.38	GO:0006007
TC209344_841_35_S	Whole genome shotgun sequence of line PN40024, scaffold_28.assembly12x	Vitis vinifera	63	76	3 e-12	D1HLB4	0.005	1.32	0.010	1.27	GO:0008150
TC209405_25_35_S	DND1-like protein	Solanum tuberosum	88	317	1 e-84	Q32ZJ3	0.007	1.00	0.006	1.14	GO:0019674
TC210355_778_40_S	Starch synthase VI	Solanum lycopersicum	100	423	1 e-117	B2ZGM9	0.001	1.50	0.001	1.29	GO:0005978
TC210715_451_38_S	no his found						0.003	2.18	0.044	1.20
TC210833_862_39_S	Transcription factor, putative	Ricinus communis	50	144	1 e-32	B9SIH7	0.037	1.02	0.030	1.20	GO:0006355
TC210871_188_38_S	Predicted protein	Populus trichocarpa	66	192	2 e-47	B9HS49	0.026	1.11	0.013	1.49	GO:0008150
TC210935_352_36_S	no his found						0.015	1.24	0.033	1.11
TC211066_510_37_S	no his found						0.010	1.21	0.024	1.07
TC211263_10_41_X2	Chaperone protein dnaJ, putative	Ricinus communis	74	97	8 e-29	B9ST58	0.001	1.58	0.001	1.63	GO:0006457
TC211703_479_40_S	no his found						0.021	1.16	0.048	1.02
TC212077_980_38_S	Stem-specific protein TSJT1, putative	Ricinus communis	73	190	2 e-46	B9RZ68	0.021	1.60	0.041	1.48	GO:0008150
TC212676_602_40_S	Synovial sarcoma associated ss18 protein, putative	Ricinus communis	69	282	3 e-74	B9S7I1	0.005	1.00	0.003	1.25	GO:0008150
TC213143_454_39_S	Lipase-like protein	Arabidopsis thaliana	57	117	5 e-25	Q94F26	0.002	1.37	0.002	1.34	GO:0006629
TC213300_1064_35_S	Retrotransposon protein	Oryza sativa subsp. indica	91	105	1 e-34	A6N1H4	0.015	1.27	0.014	1.45	GO:0032196
TC213454_1190_35_S	Heat shock factor protein HSF30 (Heat shock transcription factor 30) (HSTF 30) (Heat stress transcription factor)	Solanum peruvianum	98	685	0.0	P41152	0.007	1.07	0.009	1.15	GO:0006950
TC213598_737_35_S	TSL-kinase interacting protein 1 (Myb-related protein TKI1)	Arabidopsis thaliana	49	127	1 e-27	Q8LJT8	0.017	1.08	0.025	1.07	GO:0006355
TC213661_527_37_S	Os11g0256200 protein	Oryza sativa subsp. japonica	69	87	7 e-16	Q53L24	0.004	1.35	0.013	1.09	GO:0008150
TC213852_600_37_S	Ribulose bisphosphate carboxylase small chain 3A/3C, chloroplastic (RuBisCO small subunit 3A/3C) (EC 4.1.1.39)	Solanum lycopersicum	97	226	2 e-57	P07180	0.023	1.23	0.044	1.14	GO:0019253
TC214542_188_40_S	Arginine decarboxylase	Solanum tuberosum	79	121	2 e-26	Q8H9D0	0.005	1.27	0.020	1.01	GO:0006527
TC214943_480_35_S	no his found						0.001	1.37	0.001	1.25
TC214955_1398_40_S	Zinc finger protein	Carica papaya	56	313	4 e-93	C7DUY8	0.006	1.38	0.013	1.31	GO:0008150
TC215008_1049_37_S	Putative uncharacterized protein	Ricinus communis	60	270	2 e-70	B9RGW8	0.004	1.29	0.007	1.24	GO:0008150
TC215201_380_35_S	Ring finger protein, putative	Ricinus communis	68	194	3 e-48	B9RUC1	0.006	1.08	0.011	1.07	GO:0008150
TC215264_874_39_S	Pyridoxamine 5-phosphate oxidase, putative	Ricinus communis	52	232	5 e-59	B9RJT5	0.002	1.22	0.004	1.01	GO:0008615
TC215957_555_35_S	Peptidoglycan binding domain containing protein	Zea mays	52	137	5 e-45	B6SSP4	0.002	1.03	0.002	1.07	GO:0006457
TC216548_454_39_S	no his found						0.001	1.56	0.002	1.31
TC216616_27_40_S	Photosystem II reaction center protein M (PSII-M)	Solanum lycopersicum	100	66	9 e-10	Q2MIA6	0.001	2.55	0.004	2.07	GO:0019684
TC216873_493_37_S	P40-like protein	Solanum tuberosum	90	420	1 e-115	Q308A0	0.004	1.50	0.007	1.39	GO:0006412
Transcript specifically affected by Fe-citrate supply
Probe_ID	Description	Species	Identity	Score	Evalue	Entry	p-value, adj; -Fe/Fe-CIT vs -Fe	Log2(R); -Fe/Fe-CIT vs -Fe	GO term
downregulated
TC191604_1283_36_S	Nodulin family protein	Gossypium hirsutum (Upland cotton) (Gossypium mexicanum)	63	1.198	1.0 e-129	A7L2Z5	0.044	-1.22	GO:0008150
TC191668_1184_40_S	Cytochrome c biogenesis protein ccsA	Solanum lycopersicum	100	632	1 e-179	Q2MI51	0.020	-1.54	GO:0017004
TC191740_1120_35_S	Farnesyl pyrophosphate synthase	Solanum lycopersicum	100	688	0.0	O65004	0.002	-1.04	GO:0008299
TC191832_1396_40_S	TCP-1/cpn60 chaperonin	Oryza sativa subsp. japonica	85	923	0.0	C6F1N7	0.002	-1.06	GO:0006457
TC191869_1214_35_S	Neutral leucine aminopeptidase preprotein	Solanum lycopersicum	99	1119	0.0	Q8GZD8	0.005	-1.05	GO:0006508
TC191877_2030_41_S	Nucleotide binding protein, putative	Ricinus communis	67	1023	0.0	B9SED3	0.013	-1.04	GO:0008150
TC191976_451_35_S	Spliceosome associated protein, putative	Ricinus communis (Castor bean)	78	1.519	1.0 e-166	B9RRM5	0.045	-1.06	GO:0008380
TC191984_678_39_S	Putative elongation factor 1-gamma-like	Solanum tuberosum	93	784	0.0	Q2VCK4	0.003	-1.22	GO:0006414
TC192006_863_34_X3	Dead box ATP-dependent RNA helicase, putative	Ricinus communis	94	332	1 e-121	B9RP56	0.014	-1.06	GO:0016070
TC192166_225_34_X2	Rho-GTPase-activating protein-like	Hordeum spontaneum	41	182	5 e-44	A4U8U5	0.020	-1.56	GO:0006950
TC192307_1003_39_S	Probable 26S proteasome non-ATPase regulatory subunit 3 (26S proteasome subunit S3) (Nuclear antigen 21D7)	Nicotiana tabacum	93	880	0.0	P93768	0.016	-1.09	GO:0042176
TC192484_155_39_S	Ribosomal protein L19	Capsicum annuum	93	422	1 e-116	Q6RYC4	0.008	-1.48	GO:0006412
TC192491_923_34_X2	Putative 24 kDa seed maturation protein-like protein	Solanum tuberosum	96	493	1 e-137	Q2PYX0	0.001	-1.39	GO:0008150
TC192516_588_34_S	F8K7.10 proteinPutative uncharacterized protein At1g21680	Arabidopsis thaliana	60	501	1 e-140	Q9XI10	0.013	-1.21	GO:0008150
TC192526_306_35_S	Eukaryotic translation initiation factor iso4E	Solanum lycopersicum	99	411	1 e-113	A7Y4C8	0.001	-1.26	GO:0006413
TC192601_1255_35_S	Tyrosine specific protein phosphatase family protein	Capsicum annuum	87	397	1 e-108	Q32W70	0.032	-1.19	GO:0016311
TC192636_104_37_S	Actin	Malva pusilla	98	752	0.0	Q9XHH1	0.002	-1.30	GO:0016043
TC192923_868_35_S	Microtubule-associated protein TORTIFOLIA1, putative	Ricinus communis	52	253	1 e-65	B9S2H6	0.025	-1.05	GO:0000226
TC193021_1346_34_S	no his found						0.024	-1.07
TC193050_423_41_S	Polyphenol oxidase A, chloroplastic (PPO) (EC 1.10.3.1) (Catechol oxidase)	Solanum lycopersicum	99	1311	0.0	Q08303	0.011	-1.25	GO:0055114
TC193214_35_40_S	DNA-binding protein	Solanum lycopersicum	98	483	1 e-135	Q6R969	0.003	-1.08	GO:0008150
TC193283_737_36_S	PHB2	Nicotiana benthamiana.	94	531	1 e-149	Q45Q23	0.001	-1.19	GO:0006950
TC193321_638_41_X2	Calcium-dependent protein kinase 1	Datura metel	97	281	1 e-105	A9Z0P8	0.005	-1.24	GO:0006468
TC193325_201_38_S	40S ribosomal protein S24	Ricinus communis	95	251	7 e-65	B9RWY8	0.003	-1.15	GO:0006412
TC193597_1589_39_S	Rubisco subunit binding-protein alpha subunit, ruba, putative	Ricinus communis	76	545	0.0	B9SQA2	0.005	-1.27	GO:0006457
TC193693_30_35_S	NADH dehydrogenase, putative	Ricinus communis	79	276	1 e-72	B9RIR5	0.003	-1.21	GO:0022904
TC193709_783_35_S	Cellular retinaldehyde-binding/triple function, C-terminal	Zea mays	42	183	2 e-44	B6SN40	0.011	-1.38	GO:0008150
TC193857_795_35_S	no his found						0.006	-1.42
TC193889_747_35_S	Otubain-like cysteine protease	Populus trichocarpa	77	286	1 e-75	A7YFC1	0.003	-1.04	GO:0030163
TC193966_1151_36_S	Phosphoethanolamine n-methyltransferase, putative	Ricinus communis	79	602	1 e-170	B9T1H8	0.002	-1.10	GO:0008152
TC193991_462_40_S	USP family protein	Zea mays	68	275	6 e-72	B6TBM4	0.004	-1.19	GO:0006950
TC194083_723_35_S	N-ethylmaleimide sensitive fusion protein	Nicotiana tabacum	87	406	1 e-116	Q40495	0.008	-1.50	GO:0061025
TC194193_726_35_S	no hits found						0.006	-1.29
TC194243_746_35_S	Arginine/serine-rich splicing factor, putative	Ricinus communis	76	336	2 e-90	B9SGV2	0.003	-1.00	GO:0008150
TC194246_668_40_S	Heat shock protein 70 (HSP70)	Ricinus communis	95	381	1 e-104	B9T4N9	0.002	-1.00	GO:0006950
TC194297_146_34_X2	Ribosomal protein S6-like protein	Solanum tuberosum	95	470	1 e-130	Q3HVK4	0.019	-1.22	GO:0006412
TC194402_717_34_X2	26S protease regulatory subunit 6B homolog	Solanum tuberosum	92	449	1 e-124	P54778	0.003	-1.16	GO:0030163
TC194598_514_36_S	Rac-GTP binding protein, putative	Ricinus communis	80	347	6 e-94	B9RF54	0.002	-1.21	GO:0007264
TC194624_64_34_S	6-phosphogluconate dehydrogenase, decarboxylating (EC 1.1.1.44)	Ricinus communis	90	588	1 e-166	B9SXT4	0.002	-1.20	GO:0006098
TC194676_1058_40_S	ATP binding protein, putative	Ricinus communis	92	201	1 e-49	B9RWX1	0.009	-1.07	GO:0006468
TC194776_151_35_S	Putative aminotransferase	Capsicum annuum	89	478	1 e-133	B5LAW1	0.002	-1.43	GO:0019544
TC195128_53_34_S	ADP-ribosylation factor	Hyacinthus orientalis	92	366	2 e-99	Q677H6	0.011	-1.01	GO:0007264
TC195215_205_34_X2	NADH dehydrogenase, putative	Ricinus communis	76	268	6 e-70	B9RIR5	0.003	-1.41	GO:0022904
TC195286_195_40_S	Dead box ATP-dependent RNA helicase, putative		56	282	3 e-74	B9S0B8	0.002	-1.14	GO:0016070
TC195336_706_40_S	Pathogenesis related protein isoform b1	Solanum phureja	79	284	7 e-75	Q8L688	0.024	-1.26	GO:0006952
TC195556_654_35_S	GPAA1-like protein (Glycosylphosphatidylinositol anchor attachment 1-like )	Arabidopsis thaliana	57	274	8 e-72	Q8GUL0	0.011	-1.14	GO:0008150
TC195564_456_41_X2	Putative DNA-binding protein	Solanum demissum	97	462	1 e-128	Q6L4K0	0.015	-1.08	GO:0006355
TC195605_859_35_S	Actin-101	Solanum tuberosum	99	753	0.0	P30173	0.018	-1.01	GO:0007010
TC195620_838_35_S	Sad1-unc84-like protein	Zea mays	59	211	6 e-53	B6THU8	0.003	-1.07	GO:0008150
TC195684_661_34_X2	Heterogeneous nuclear ribonucleoprotein 27C, putative	Ricinus communis	80	334	5 e-90	B9SQV8	0.005	-1.02	GO:0008380
TC196100_60_35_S	Plastid glutamine synthetase GS2	Solanum tuberosum	97	507	1 e-142	Q9FPU0	0.004	-1.17	GO:0006542
TC196291_148_36_S	E4/E8 binding protein-1	Solanum lycopersicum	97	556	1 e-156	O24423	0.018	-1.00	GO:0009723
TC196512_136_35_S	Ribosomal protein S8	Solanum tuberosum	93	395	1 e-108	Q2XPV9	0.003	-1.23	GO:0006412
TC196904_676_34_X2	no hits found						0.023	-1.00
TC197053_496_35_S	SNARE associated Golgi protein	Opitutus terrae	43	123	3 e-26	B1ZQB8	0.008	-1.10	GO:0008150
TC197057_6_35_S	Proline oxidase/dehydrogenase 1	Capsicum annuum (Bell pepper)	87	1.049	1.0 e-112	C4PAW5	0.049	-1.05	GO:0006537
TC197059_170_41_X2	S-adenosylmethionine-dependent methyltransferase, putative	Ricinus communis	64	243	2 e-62	B9SPN8	0.008	-1.22	GO:0008152
TC197120_77_34_X2	50S ribosomal protein L5, putative	Ricinus communis	72	320	1 e-85	B9RDX4	0.002	-1.01	GO:0006412
TC197122_92_35_S	Hsp90 co-chaperone AHA1, putative	Ricinus communis	64	282	2 e-74	B9SWJ3	0.002	-1.24	GO:0006950
TC197473_1624_40_S	Cysteine protease Cp5	Actinidia deliciosa	56	628	1 e-178	A5HIJ5	0.005	-1.23	GO:0006508
TC197562_1589_40_S	Putative esterase	Nicotiana tabacum	82	878	0.0	A7WPL1	0.033	-1.11	GO:0008152
TC197772_327_37_S	DnaJ-like protein	Phaseolus vulgaris	56	169	2 e-40	P93499	0.006	-1.34	GO:0006457
TC197827_1154_40_S	Leucine-rich repeat/extensin	Nicotiana plumbaginifolia	71	931	0.0	A3KD20	0.030	-1.13	GO:0009664
TC197961_139_35_S	Ubiquitin-protein ligase, putative	Ricinus communis	54	251	5 e-65	B9R8H5	0.007	-1.12	GO:0016567
TC198002_1090_34_X2	Beta-galactosidase (EC 3.2.1.23)	Petunia hybrida	80	682	0.0	B2LYJ4	0.003	-1.60	GO:0005975
TC198027_880_35_S	Cationic amino acid transporter, putative	Ricinus communis	71	185	7 e-45	B9SI71	0.016	-1.17	GO:0006865
TC198341_713_35_S	2-oxoglutarate-dependent dioxygenase	Solanum chacoense	94	184	5 e-78	Q9ZSH4	0.012	-1.19	GO:0055114
TC198375_527_35_S	Reticuline oxidase, putative	Ricinus communis	59	331	7 e-89	B9SAY8	0.003	-1.10	GO:0055114
TC198403_702_41_X3	Ubiquitin carrier protein (EC 6.3.2.-)	Ricinus communis	92	319	2 e-85	B9S688	0.004	-1.11	GO:0019941
TC198561_651_35_S	Dnajc14 protein, putative	Ricinus communis	55	139	2 e-31	B9S9I3	0.010	-1.07	GO:0006457
TC198655_590_35_X2	ADP-ribosylation factor, putative	Ricinus communis	93	247	2 e-66	B9S683	0.007	-1.10	GO:0007264
TC198697_580_35_S	26S proteasome subunit S9, putative	Ricinus communis	83	422	1 e-116	B9S917	0.004	-1.21	GO:0043248
TC198845_770_35_S	Proteasome subunit beta type-6	Nicotiana tabacum	88	406	1 e-111	P93395	0.003	-1.05	GO:0051603
TC198897_734_35_S	no hits found						0.046	-1.14
TC199035_655_35_S	Putative uncharacterized protein	Zea mays	59	120	2 e-25	B4FUI3	0.009	-1.03	GO:0006461
TC199057_182_40_S	Putative pyruvate dehydrogenase E1 beta subunit	Capsicum annuum	88	309	2 e-82	B5LAW3	0.036	-1.15	GO:0008152
TC199343_81_40_S	Phosphatidic acid phosphatase alpha	Vigna unguiculata	75	332	2 e-89	Q9LLQ7	0.013	-1.06	GO:0008152
TC199423_679_40_S	no his found						0.035	-1.56
TC199608_821_35_S	Amsh, putative	Ricinus communis	50	212	4 e-53	B9RZL9	0.017	-1.43	GO:0008150
TC199789_818_34_X2	XPA-binding protein, putative	Ricinus communis	84	352	3 e-95	B9SEY8	0.001	-1.17	GO:0008150
TC199820_210_39_S	Translation initiation factor, putative	Ricinus communis	85	393	1 e-107	B9RM70	0.009	-1.06	GO:0006412
TC199860_632_35_S	RING finger protein 113A, putative	Ricinus communis	61	185	4 e-45	B9S849	0.011	-1.05	GO:0008150
TC199923_646_40_S	Transporter, putative	Ricinus communis	80	129	4 e-28	B9SDG3	0.005	-1.00	GO:0051649
TC199934_723_35_S	Starch-branching enzyme-like protein	Arabidopsis thaliana	48	174	8 e-55	Q9LTP8	0.032	-1.06	GO:0005975
TC199951_921_35_S	Bifunctional nitrilase/nitrile hydratase NIT4B (TNIT4B) (EC 3.5.5.1) (EC 3.5.5.4) (Nitrilase 4B) (Cyanoalanine nitrilase B)	Nicotiana tabacum	94	503	1 e-173	Q42966	0.027	-1.41	GO:0006807
TC200088_623_35_S	Alpha/beta hydrolase, putative	Ricinus communis	66	303	9 e-81	B9S6E3	0.007	-1.04	GO:0008152
TC200241_657_39_S	Interactor of constitutive active ROPs 4	Arabidopsis thaliana	48	102	3 e-20	Q9M9F9	0.020	-1.26	GO:0007165
TC200336_644_40_S	Putative urease accessory protein D	Solanum lycopersicum	94	556	1 e-156	Q7Y0R8	0.002	-1.33	GO:0006807
TC200679_789_36_S	no hits found						0.003	-1.22
TC200766_687_40_S	Ketol-acid reductoisomerase, chloroplastic	Arabidopsis thaliana	83	957	0.0	Q05758	0.034	-1.16	GO:0009082
TC200775_452_35_S	Vesicle-associated membrane protein, putative	Ricinus communis	94	383	1 e-104	B9S543	0.008	-1.02	GO:0016192
TC200781_399_35_S	NtPRp27-like protein	Solanum tuberosum	88	375	1 e-105	Q84XQ4	0.019	-1.11	GO:0008150
TC200820_592_39_S	Zinc finger protein, putative	Ricinus communis	68	285	2 e-75	B9SZZ4	0.017	-1.11	GO:0055114
TC200822_494_36_S	Plasma membrane intrinsic protein PIP2	Solanum chacoense	97	564	1 e-159	Q9FYT7	0.004	-1.12	GO:0055085
TC200879_579_37_S	no his found						0.037	-1.06
TC200897_571_37_S	Similarity to cytochrome oxidase assembly factorPutative uncharacterized protein At5g56090	Arabidopsis thaliana	71	202	4 e-54	Q9FKT8	0.009	-1.04	GO:0006461
TC201050_1632_38_S	WPP domain-associated protein	Solanum lycopersicum	57	557	1 e-156	Q5BQN5	0.010	-1.15	GO:0051301
TC201118_627_39_S	BRASSINOSTEROID INSENSITIVE 1-associated receptor kinase 1, putative	Ricinus communis	46	101	6 e-40	B9RQ88	0.018	-1.03	GO:0006468
TC201132_391_40_S	Eukaryotic translation initiation factor 2 beta subunit-like	Solanum tuberosum	98	530	1 e-149	Q2V9B2	0.004	-1.11	GO:0006413
TC201244_634_37_S	Nucleoporin-like protein	Arabidopsis thaliana	64	172	2 e-41	O23173	0.006	-1.03	GO:0051169
TC201268_651_40_S	Arf gtpase-activating protein, putative	Ricinus communis	81	280	2 e-73	B9SNV8	0.007	-1.04	GO:0032312
TC201284_154_40_S	Pollen-specific C2 domain containing protein	Nicotiana plumbaginifolia	93	251	4 e-65	B2Z3Q6	0.002	-1.50	GO:0050794
TC201362_278_38_S	ATP/GTP/Ca++ binding protein	Cucumis melo	71	394	1 e-108	A6YTD0	0.003	-1.13	GO:0007264
TC201453_749_40_S	Avr9/Cf-9 rapidly elicited protein 146	Nicotiana tabacum	53	170	1 e-41	Q9FQZ6	0.013	-1.36	GO:0050896
TC201794_682_35_S	WD-40 repeat protein-like	Arabidopsis thaliana	59	84	1 e-14	Q9FGX4	0.012	-1.23	GO:0008150
TC201812_690_35_S	Ubiquitin-protein ligase, putative	Ricinus communis	47	208	3 e-52	B9SKT5	0.005	-1.00	GO:0006511
TC201844_85_35_S	ABI3-interacting protein 2Putative uncharacterized protein	Zea mays	49	169	2 e-40	B4FTU1	0.002	-1.09	GO:0006351
TC201891_607_37_X2	Amino acid transporter	Solanum tuberosum (Potato)	74	514	4.0 e-50	P93561	0.044	-1.28	GO:0006865
TC201954_1846_39_S	Isochorismate synthase	Solanum lycopersicum	94	671	0.0	B0CN79	0.008	-1.21	GO:0009058
TC201985_646_40_S	Citrate synthase	Populus trichocarpa	77	369	1 e-110	B9IA46	0.001	-1.39	GO:0006099
TC202025_553_35_S	UDP-glucosyltransferase, putative	Ricinus communis	52	212	2 e-53	B9T2C2	0.010	-1.09	GO:0008152
TC202030_1058_40_S	F-box family protein	Populus trichocarpa	60	453	1 e-125	B9H9Y4	0.013	-1.27	GO:0008150
TC202102_797_37_S	Mitogen-activated protein kinase	Solanum tuberosum	97	490	1 e-143	Q8LT16	0.005	-1.04	GO:0006468
TC202278_607_34_X2	Serine/threonine protein phosphatase (EC 3.1.3.16)	Populus trichocarpa	76	199	2 e-49	B9I0L0	0.005	-1.21	GO:0009785
TC202286_672_39_S	no his found						0.049	-1.10
TC202319_266_34_X2	Catalase isozyme 2 (EC 1.11.1.6)	Solanum lycopersicum	100	392	1 e-107	Q9XHH3	0.017	-1.11	GO:0042744
TC202396_564_35_S	Protein binding protein, putative	Ricinus communis	75	326	1 e-87	B9SEH0	0.012	-1.01	GO:0006906
TC202434_626_35_S	Anthranilate N-benzoyltransferase protein, putative	Ricinus communis	45	150	8 e-35	B9RML1	0.028	-1.10	GO:0052315
TC202487_320_36_X4	Proline-rich protein	Solanum tuberosum	89	350	4 e-95	O82066	0.036	-1.10	GO:0070726
TC202515_637_39_S	SAUR family protein	Populus trichocarpa	51	140	1 e-31	B9IN04	0.027	-1.05	GO:0009733
TC202582_588_36_S	Glycosyltransferase UGT90A7	Hieracium pilosella	58	156	2 e-36	B2CZL5	0.007	-1.04	GO:0008152
TC202661_539_41_X2	no hits found						0.006	-1.12
TC202880_782_35_S	Glutathione S-transferase	Panax ginseng	63	302	2 e-80	B2MVQ2	0.003	-1.05	GO:0006979
TC202904_583_35_S	DNA binding protein, putative	Ricinus communis	71	224	6 e-57	B9STJ6	0.008	-1.02	GO:0008150
TC202913_567_35_S	H/ACA ribonucleoprotein complex subunit, putative	Ricinus communis	80	314	6 e-84	B9SHF9	0.035	-1.26	GO:0006364
TC202925_564_35_S	B-type cell cycle switch protein ccs52B	Medicago truncatula	57	148	3 e-34	Q6UZ79	0.004	-1.50	GO:0051301
TC202977_81_34_S	SUMO	Nicotiana benthamiana.	93	180	9 e-44	B8R520	0.007	-1.11	GO:0019941
TC203111_299_41_X2	Extensin-like protein	Solanum tuberosum	90	382	1 e-104	O49946	0.001	-1.34	GO:0009664
TC203132_614_34_X2	Long-chain-fatty-acid CoA ligase, putative	Ricinus communis	67	250	8 e-65	B9RJ88	0.013	-1.04	GO:0008152
TC203195_19_39_X2	P-rich protein EIG-I30	Nicotiana tabacum	77	233	6 e-60	Q9FXS5	0.006	-1.18	GO:0006869
TC203248_715_36_S	Secreted glycoprotein 2	Ipomoea trifida	62	250	9 e-65	Q40099	0.005	-1.03	GO:0048544
TC203391_718_40_S	Nitrate transporter NRT1-1	Glycine max	60	174	3 e-59	Q9FRU6	0.003	-1.06	GO:0006857
TC203581_620_40_S	BEL1-related homeotic protein 11	Solanum tuberosum	90	436	1 e-120	Q8LLE3	0.023	-1.66	GO:0006355
TC203646_954_35_S	Putative acyl-ACP thioesterase B	Capsicum annuum	93	805	0.0	B5LAU7	0.005	-1.27	GO:0006631
TC203776_588_35_S	no hits found						0.011	-1.42
TC203789_620_34_X2	Beta 1,3-glycosyltransferase-like protein I	Solanum lycopersicum	100	282	2 e-74	Q8RW34	0.004	-1.09	GO:0006486
TC203826_487_39_S	Putative uncharacterized protein	Vitis vinifera	58	203	1 e-50	A5BAT1	0.007	-1.52	GO:0008150
TC203899_597_40_S	H1flk	Arabidopsis thaliana	51	234	1 e-59	Q7DM36	0.003	-1.16	GO:0001906
TC204051_40_40_S	no hits found						0.007	-1.24
TC204225_1412_35_S	Phosphoenolpyruvate carboxylase	Nicotiana tabacum	87	2.139	0.0	P27154	0.040	-1.05	GO:0015977
TC204239_509_41_X2	Putative carboxyl-terminal peptidase	Arabidopsis thaliana	81	160	7 e-38	Q8LAN5	0.023	-1.06	GO:0030163
TC204252_960_35_S	LescPth2	Solanum lycopersicum	100	518	1 e-179	Q9LLC7	0.010	-1.17	GO:0006468
TC204463_533_35_S	no his found						0.012	-1.02
TC204623_555_39_S	SIN3 component, histone deacetylase complex	Populus trichocarpa	69	424	1 e-119	B9S2H7	0.015	-1.01	GO:0006355
TC204657_647_35_S	Nucleosome assembly protein 1-like protein 4	Nicotiana tabacum	88	308	3 e-82	Q70Z16	0.022	-1.05	GO:0006334
TC204748_1065_35_S	Protein kinase, putative	Ricinus communis	68	259	6 e-72	B9S8G7	0.019	-1.02	GO:0006468
TC204828_796_35_S	8-oxoguanine DNA glycosylase	Populus nigra	60	292	3 e-77	Q0KJ38	0.034	-1.13	GO:0006284
TC204839_686_40_S	Set domain protein, putative	Ricinus communis	44	166	2 e-39	B9SKN2	0.007	-1.02	GO:0016568
TC204863_245_40_S	Extensin-like protein Ext1	Solanum lycopersicum	79	320	4 e-86	Q8VWM5	0.016	-1.15	GO:0009664
TC205152_1176_40_S	3b-hydroxylase	Solanum lycopersicum	99	770	0.0	Q9ZWR7	0.002	-1.16	GO:0055114
TC205540_1081_39_S	RING-H2 finger protein ATL3I (YGHL1-C3HC4 RING fusion protein)	Arabidopsis thaliana	84	90	2 e-16	Q7X843	0.010	-1.00	GO:0019941
TC205783_591_35_X2	Oxidoreductase, putative	Ricinus communis	70	206	1 e-51	B9SMA3	0.005	-1.02	GO:0055114
TC205809_536_34_X2	Phenylalanyl-tRNA synthetase beta chain	Zea mays	74	255	2 e-66	B6SHI1	0.015	-1.03	GO:0006432
TC205893_482_38_S	no hits found						0.005	-1.17
TC206118_1139_35_S	Dihydrolipoyllysine-residue acetyltransferase component of pyruvate dehydrogenase, putative	Ricinus communis	66	419	1 e-115	B9ST02	0.005	-1.09	GO:0008152
TC206317_480_40_S	Novel plant snare, putative	Ricinus communis	87	174	7 e-42	B9S000	0.003	-1.02	GO:0006906
TC206330_819_40_S	Drm3-like protein	Solanum tuberosum (Potato)	96	460	2.0 e-43	Q3HVK6	0.049	-1.10	GO:0008150
TC206569_559_38_S	Remorin 2	Solanum lycopersicum	66	206	9 e-52	Q9XEX9	0.002	-1.33	GO:0016043
TC206720_413_40_S	Receptor protein kinase CLAVATA1	Arabidopsis thaliana	48	374	3.0 e-34	CLV1	0.040	-1.75	GO:0009934
TC206725_232_34_S	Putative uncharacterized protein	Vitis vinifera	73	1.172	1.0 e-126	A5BUA8	0.044	-1.02	GO:0008150
TC206736_361_34_X2	DnaJ-like protein	Phaseolus vulgaris	67	107	6 e-22	P93499	0.017	-1.20	GO:0006457
TC206772_916_35_S	F-box/ankyrin repeat protein SKIP35 (SKP1-interacting partner 35)	Arabidopsis thaliana	84	554	1 e-156	Q9M1Y3	0.017	-1.01	GO:0019941
TC207007_315_35_X2	Proteasome subunit alpha type	Solanum tuberosum	99	303	8 e-81	Q38M52	0.003	-1.29	GO:0006511
TC207041_431_35_S	Predicted protein	Populus trichocarpa	58	152	2 e-35	B9HZ36	0.006	-1.05	GO:0008150
TC207191_434_34_X2	Chloroplast pigment-binding protein CP29	Nicotiana tabacum	73	198	2 e-49	Q0PWS7	0.012	-1.02	GO:0009765
TC207435_370_37_S	Putative anti-PCD protein	Solanum lycopersicum	60	114	6 e-24	Q0H8T9	0.005	-1.02	GO:0050896
TC207460_604_35_S	RNA-binding protein, putative	Ricinus communis	72	350	6 e-95	B9S9T2	0.002	-1.12	GO:0008150
TC207477_598_35_S	Pinn, putative	Ricinus communis	57	218	3 e-55	B9SPL7	0.033	-1.09	GO:0008150
TC207579_868_40_S	Pectinesterase/pectinesterase inhibitor PPE8B	Prunus persica	47	219	4 e-55	Q43062	0.007	-1.11	GO:0042545
TC207648_461_35_S	AP2-domain DNA-binding protein	Catharanthus roseus	53	122	1 e-26	Q9LDB6	0.003	-1.30	GO:0006355
TC207778_572_40_S	no hits found						0.014	-1.03
TC208043_484_38_S	Potassium transporter, putative	Ricinus communis	90	203	5 e-56	B9SZS0	0.004	-1.22	GO:0006813
TC208482_696_40_S	no hits found						0.004	-1.29
TC208556_265_41_S	Auxin repressed/dormancy associated protein	Solanum lycopersicum (Tomato) (Lycopersicon esculentum)	100	420	2.0 e-39	Q0PY39	0.040	-1.56	GO:0008150
TC208592_1291_35_S	Triosephosphate isomerase, chloroplastic (TIM)	Spinacia oleracea	78	427	1 e-122	P48496	0.004	-1.27	GO:0019253
TC208667_569_35_S	ATP binding protein, putative	Ricinus communis	57	187	6 e-46	B9RSQ0	0.008	-1.12	GO:0008150
TC208901_427_35_S	Glycerate dehydrogenase, putative	Ricinus communis	50	154	3 e-36	B9RDH0	0.006	-1.05	GO:0055114
TC209342_534_40_S	SNF5	Pisum sativum	81	255	2 e-66	A5X538	0.029	-1.04	GO:0006338
TC209368_618_35_S	Homogentisic acid phytyltransferase	Sesamum indicum	63	223	1 e-56	B6CPP6	0.006	-1.00	GO:0042360
TC209504_302_40_S	Catalytic, putative	Ricinus communis	70	243	5 e-63	B9SJU8	0.004	-1.07	GO:0008150
TC209710_467_35_S	Peroxidase 16, putative	Ricinus communis	74	246	8 e-64	B9T3I4	0.012	-1.17	GO:0006979
TC209828_618_39_X2	Uncharacterized CRM domain-containing protein At3g25440, chloroplastic	Arabidopsis thaliana	54	194	8 e-58	Q67XL4	0.002	-1.03	GO:0008150
TC209933_428_34_X2	CBS domain-containing protein	Solenostemon scutellarioides	75	198	1 e-49	A0T1V6	0.012	-1.25	GO:0008150
TC210091_2085_40_S	Lupus la ribonucleoprotein, putative	Ricinus communis	43	207	6 e-51	B9SYS2	0.014	-1.01	GO:0008380
TC210141_1138_39_S	Shk1 kinase-binding protein, putative	Ricinus communis	76	746	0.0	B9SPU1	0.004	-1.02	GO:0045449
TC210200_697_35_S	ATP binding protein, putative	Ricinus communis	66	253	2 e-65	B9S6B7	0.034	-1.10	GO:0008150
TC210207_490_35_S	Pectinesterase (EC 3.1.1.11)	Ricinus communis	48	158	2 e-37	B9SAU4	0.004	-1.18	GO:0042545
TC210305_506_40_S	no hits found						0.007	-1.18
TC210756_531_35_S	Putative alfin-like transcription factor	Solanum lycopersicum	67	119	1 e-25	C9EID2	0.010	-1.06	GO:0061018
TC210765_883_35_S	Kinase, putative	Ricinus communis	48	158	6 e-37	B9RYS1	0.028	-1.06	GO:0006468
TC211257_200_35_S	Nascent polypeptide associated complex alpha subunit, putative	Ricinus communis	77	316	2 e-84	B9S5M4	0.005	-1.10	GO:0015031
TC211262_168_35_S	Glycine-rich protein TomR2	Solanum lycopersicum	65	160	3 e-38	Q7XJI7	0.002	-1.41	GO:0009832
TC211283_531_35_S	no hits found						0.004	-1.09
TC211547_473_35_S	no hits found						0.018	-1.03
TC211611_357_40_S	Putative uncharacterized protein	Vitis vinifera (Grape)	74	634	3.0 e-64	E0CQU0	0.038	-1.54	GO:0006508
TC211777_41_34_S	Catalytic, putative	Ricinus communis	65	187	1 e-45	B9SNE8	0.004	-1.09	GO:0006364
TC211800_873_40_S	Putative ferredoxin-dependent glutamate synthase 1	Capsicum annuum	95	595	1 e-168	B5LAU8	0.006	-1.00	GO:0006537
TC211843_636_34_X2	Serine/threonine protein kinase SAPK8-like protein	Solanum tuberosum	97	228	4 e-61	Q3HVN8	0.008	-1.04	GO:0006468
TC211876_318_40_S	Cc-nbs-lrr resistance protein	Populus trichocarpa	50	75	4 e-12	B9NBB7	0.029	-1.02	GO:0006952
TC212005_541_35_S	Fiber protein Fb34	Gossypium barbadense	68	259	1 e-67	Q6T7D3	0.006	-1.08	GO:0008150
TC212291_568_35_X2	EF-1-alpha-related GTP-binding protein	Nicotiana tabacum	76	277	5 e-73	Q40581	0.006	-1.06	GO:0006413
TC212309_491_35_S	Phosphoenolpyruvate carboxylase	Arachis hypogaea (Peanut)	92	906	8.0 e-96	B0LXE5	0.048	-1.03	GO:0006099
TC212385_895_35_S	CCCH-type Zn-finger protein (ISS)	Ostreococcus tauri.	44	64	1 e-8	Q01CM9	0.028	-1.10	GO:0008150
TC212561_927_34_X2	Peroxisome biogenesis factor 13	Nicotiana tabacum	85	514	1 e-144	B9U2H7	0.005	-1.16	GO:0007031
TC212902_211_40_S	no his found						0.008	-1.17
TC212953_144_34_X2	H+/Ca2+ exchanger 2	Ipomoea nil	90	317	4 e-85	Q9ZQT4	0.011	-1.11	GO:0006812
TC213126_433_34_X2	Putative uncharacterized protein	Ricinus communis	75	198	1 e-49	B9RVM8	0.014	-1.09	GO:0008150
TC213187_294_38_S	Glucosyltransferase, putative	Ricinus communis	57	75	1 e-12	B9SSF3	0.005	-1.19	GO:0008152
TC213340_636_39_X2	Protein disulfide-isomerase, putative	Ricinus communis	57	131	2 e-37	B9TE17	0.002	-1.06	GO:0045454
TC213489_1076_35_S	Probable pectinesterase/pectinesterase inhibitor 51	Arabidopsis thaliana	72	568	1 e-160	Q9LXD9	0.019	-1.03	GO:0042545
TC213733_228_40_S	no hits found						0.002	-1.41
TC213933_961_35_S	Acetylglucosaminyltransferase, putative	Ricinus communis	70	369	1 e-100	B9T5N1	0.004	-1.22	GO:0006486
TC214456_951_38_S	Kinesin heavy chain, putative	Ricinus communis	70	387	1 e-106	B9S2X5	0.003	-1.45	GO:0007018
TC214576_965_35_S	Pantothenate kinase, putative	Ricinus communis	92	412	1 e-113	B9RB16	0.012	-1.00	GO:0015937
TC214586_510_35_S	Oligopeptidase A	Medicago truncatula	75	185	7 e-71	A9YWR9	0.005	-1.11	GO:0006508
TC214593_952_35_S	no his found						0.010	-1.05
TC214617_585_34_X2	Hsp70-interacting protein 1	Vitis labrusca.	67	197	6 e-49	B1PDS1	0.002	-1.17	GO:0008150
TC215216_967_34_X2	H+-transporting two-sector ATPase, C (AC39)	Medicago truncatula	94	562	1 e-158	A2Q5T7	0.004	-1.44	GO:0015986
TC215327_826_35_S	Neutral amino acid transport protein	Populus trichocarpa	79	211	9 e-84	B9H1L3	0.035	-1.22	GO:0006865
TC215641_561_35_S	Endo-1,4-beta-glucanase	Solanum lycopersicum	100	190	8 e-47	O04890	0.028	-1.14	GO:0005975
TC215670_281_38_X2	Cysteine proteinase 3 (EC 3.4.22.-)	Solanum lycopersicum	92	421	1 e-116	Q40143	0.020	-1.06	GO:0006508
TC215676_255_40_S	Putative delta tonoplast intrinsic proteinPutative delta-type tonoplast intrinsic protein	Solanum peruvianum	100	199	3 e-49	Q4KQQ8	0.036	-1.35	GO:0006810
TC216292_503_35_S	no hits found						0.034	-1.03
TC216344_447_37_X2	no his found						0.021	-1.10
TC216389_345_40_S	Putative receptor-like serine-threonine protein kinase	Solanum tuberosum	90	294	2 e-78	Q8VX52	0.009	-1.04	GO:0006468
TC216399_329_35_S	Magnesium-chelatase subunit H, putative	Ricinus communis	97	166	6 e-40	B9T1G0	0.020	-1.28	GO:0015995
TC216489_1073_40_S	Nuclear receptor binding set domain containing protein 1, nsd, putative	Ricinus communis	76	274	8 e-74	B9T6E1	0.003	-1.12	GO:0016570
TC216586_332_34_X2	Phosphate/phosphoenolpyruvate translocator	Nicotiana tabacum	80	212	1 e-53	P93390	0.004	-1.29	GO:0006810
TC216595_66_40_S	Arsenical pump membrane protein (Arsenic efflux pump protein)	Yersinia enterocolitica.	100	77	4 e-13	P74985	0.005	-1.09	GO:0046685
TC216643_445_34_X5	Actin-103	Nicotiana tabacum	100	136	9 e-31	P93376	0.004	-1.13	GO:0030036
TC216805_442_35_S	Probable 26S proteasome non-ATPase regulatory subunit 3 (26S proteasome subunit S3) (Nuclear antigen 21D7)	Nicotiana tabacum	86	156	3 e-45	P93768	0.007	-1.08	GO:0042176
TC216864_773_35_X5	Putative oxygen evolving enhancer protein, identical	Solanum demissum	93	130	2 e-60	Q60D26	0.003	-1.19	GO:0015979
TC217055_889_35_S	UTP--glucose-1-phosphate uridylyltransferase (EC 2.7.7.9) (UDP-glucose pyrophosphorylase) (UGPase) (UDPGP)	Solanum tuberosum	61	237	1 e-74	P19595	0.011	-1.21	GO:0008152
upregulted
NP000122_1061_40_S	Knotted 3 protein	Solanum lycopersicum	100	665	0.0	Q9ZRC0	0.026	1.07	GO:0006355
NP000660_4_35_S	Putative uncharacterized protein	Solanum lycopersicum	100	80	7 e-14	O65832	0.040	1.02	GO:0008150
TC191375_3600_39_S	Verticillium wilt disease resistance protein Ve2	Solanum lycopersicum	99	2269	0.0	Q93V91	0.008	1.18	GO:0050896
TC191397_2806_38_S	EIN3-binding F-box protein 2EIN3-binding F-box protein 1	Solanum lycopersicum	100	1260	0.0	Q2PQJ1	0.031	1.02	GO:0009873
TC191412_2284_38_S	Ferric-chelate reductase	Solanum lycopersicum	100	1441	0.0	Q6EMC0	0.037	1.14	GO:0055114
TC191426_2877_38_X3	NAD(P)H-quinone oxidoreductase subunit 5, chloroplastic (EC 1.6.5.-) (NAD(P)H dehydrogenase subunit 5) (NADH-plastoquinone oxidoreductase subunit 5)	Solanum lycopersicum	100	1483	0.0	Q32516	0.046	1.03	GO:0042773
TC191516_1563_40_S	Ribulose bisphosphate carboxylase large chain (RuBisCO large subunit) (EC 4.1.1.39)	Solanum lycopersicum	100	982	0.0	P27065	0.041	1.08	GO:0015979
TC191543_1899_37_S	MAPKK	Solanum lycopersicum	100	735	0.0	Q66MH8	0.003	1.12	GO:0006468
TC191591_1051_40_S	DNA-directed RNA polymerase subunit alpha (PEP)	Solanum lycopersicum	100	675	0.0	Q2MI69	0.027	2.08	GO:0006351
TC191592_2431_37_S	GRAS6	Solanum lycopersicum	100	1116	0.0	Q00LP3	0.006	1.09	GO:0045449
TC191694_1368_38_S	Protein disulfide isomerase	Ipomoea batatas	68	677	0.0	Q6IV17	0.023	1.22	GO:0045454
TC191700_2090_40_S	DNA binding protein, putative	Ricinus communis	69	760	0.0	B9RG57	0.027	1.11	GO:0006355
TC191826_1691_36_S	Amino acid binding protein, putative	Ricinus communis	82	729	0.0	B9RE92	0.019	1.08	GO:0008152
TC191915_857_38_X2	Phi-1 protein	Nicotiana tabacum	86	473	1 e-131	O82161	0.015	2.67	GO:0016310
TC191929_76_41_S	Putative membrane protein	Solanum tuberosum	92	544	1 e-153	Q9AR56	0.013	1.06	GO:0008150
TC192009_1993_40_S	GRAS1	Solanum lycopersicum	99	1091	0.0	Q00LP7	0.038	1.14	GO:0045449
TC192043_591_40_X3	17.6 kDa class I heat shock protein (Hsp20.0)	Solanum peruvianum	97	304	1 e-80	O82012	0.044	1.03	GO:0006950
TC192057_2109_39_S	Putative uncharacterized protein	Vitis vinifera	62	829	0.0	A5AGU7	0.023	1.10	GO:0008150
TC192078_1524_40_S	Arogenate dehydrogenase	Populus trichocarpa	64	451	1 e-124	B9N185	0.015	1.14	GO:0006571
TC192132_2318_40_S	Serine hydroxymethyltransferase (EC 2.1.2.1)	Ricinus communis	72	887	0.0	B9SU62	0.008	1.02	GO:0006563
TC192499_1102_40_S	Nam-like protein 1	Solanum lycopersicum	100	630	1 e-179	B6D1Q3	0.028	1.29	GO:0045449
TC192582_887_37_S	Putative uncharacterized protein	Vitis vinifera (Grape)	47	416	2.0 e-38	F6HQR4	0.038	1.53	GO:0008150
TC192616_2450_39_S	GRAS family transcription factor	Populus trichocarpa	55	765	0.0	B9HPF8	0.018	1.37	GO:0045449
TC192660_1625_40_S	Salt responsive protein 2	Solanum lycopersicum	99	1013	0.0	B6D1Q6	0.011	4.19	GO:0009651
TC192799_956_38_S	Charged multivesicular body protein, putative	Ricinus communis	83	395	1 e-108	B9RXZ5	0.032	1.01	GO:0015031
TC192864_934_40_S	Xyloglucan endo-transglycosylase	Solanum lycopersicum	99	598	1 e-169	Q43527	0.004	3.66	GO:0006073
TC192962_686_36_S	Putative growth regulator	Gossypium hirsutum	64	271	4 e-71	Q6DXR7	0.028	1.16	GO:0008150
TC192971_392_38_S	N-hydroxycinnamoyl-CoA:tyramine N-hydroxycinnamoyl transferase THT7-1	Solanum lycopersicum	91	414	1 e-119	Q8RXB7	0.016	2.42	GO:0008152
TC193328_673_41_X2	Ripening regulated protein DDTFR10/A	Solanum lycopersicum	98	341	6 e-92	Q9FR33	0.010	1.85	GO:0006355
TC193378_811_40_S	CCR4 associated factor 1-related protein	Capsicum annuum	84	460	1 e-127	Q0PY49	0.009	2.88	GO:0000956
TC193445_1480_37_S	Divinyl ether synthase	Solanum lycopersicum	100	968	0.0	Q9FPM6	0.030	1.13	GO:0006631
TC193485_1338_35_S	Nudix hydrolase 17, mitochondrial (AtNUDT17) (EC 3.6.1.-)	Arabidopsis thaliana	50	190	3 e-46	Q9ZU95	0.011	2.32	GO:0006950
TC193792_675_36_S	Putative glutathione S-transferase T5	Solanum lycopersicum	100	455	1 e-126	Q9FT19	0.023	1.48	GO:0009734
TC193810_798_35_S	no his found						0.019	1.08
TC193820_751_39_X2	Putative translation initiation factor eIF-1A-like	Solanum tuberosum	99	297	1 e-78	Q2XTB8	0.041	1.01	GO:0006413
TC193990_2097_35_S	GRAS9	Solanum lycopersicum	99	969	0.0	Q00LP1	0.029	1.20	GO:0045449
TC194033_760_38_S	Calcium-dependent protein kinase 2	Nicotiana tabacum	95	403	1 e-110	Q93YF4	0.015	1.05	GO:0006468
TC194094_692_34_X2	Salt responsive protein 2	Solanum lycopersicum (Tomato) (Lycopersicon esculentum)	50	494	1.0 e-47	B6D1Q6	0.044	1.84	GO:0008150
TC194097_1330_36_S	Ring H2 zinc finger	Solanum tuberosum	96	305	7 e-81	Q8H9D8	0.017	1.79	GO:0008150
TC194131_750_38_S	Protein phosphatase 2C	Solanum tuberosum	93	452	1 e-125	Q3V656	0.021	1.76	GO:0006470
TC194280_645_40_S	ABA 8'-hydroxylase CYP707A1	Solanum tuberosum	98	208	6 e-52	Q3HNF4	0.014	1.08	GO:0055114
TC194385_1186_37_S	Glycine-rich protein A3	Zea mays	50	182	7 e-44	0.0	0.002	1.35	GO:0052386
TC194758_777_40_S	Nt-iaa4.5 deduced protein	Nicotiana tabacum	75	270	2 e-70	Q9XEY4	0.006	2.44	GO:0009734
TC194802_556_40_S	Putative uncharacterized protein	Vitis vinifera	50	166	2 e-39	A5BPN2	0.021	2.33	GO:0008150
TC194887_689_34_X2	Putative dehydration-responsive element binding protein	Broussonetia papyrifera	51	206	2 e-51	A7XUL4	0.017	2.20	GO:0006351
TC194960_524_39_S	Polcalcin Jun o, putative	Ricinus communis	64	191	7 e-47	B9RBK7	0.014	2.45	GO:0008150
TC195148_870_40_S	Calcium-binding allergen Ole e, putative	Ricinus communis	50	195	7 e-48	B9T832	0.038	1.14	GO:0008150
TC195211_1232_40_S	no his found						0.005	1.00
TC195239_1690_39_S	Salt responsive protein 2	Solanum lycopersicum	62	591	1 e-167	B6D1Q6	0.005	2.45	GO:0009651
TC195474_1199_40_S	RING-H2 finger protein RHY1a; 24780-23662	Arabidopsis thaliana	42	145	4 e-40	Q9C6C9	0.024	1.38	GO:0008150
TC195584_1695_40_S	GRAS4	Solanum lycopersicum	100	1358	0.0	Q00LP5	0.023	1.28	GO:0045449
TC195673_771_40_S	Putative uncharacterized protein	Vitis vinifera (Grape)		740	9.0 e-76	D7TQQ5	0.043	1.28	GO:0030001
TC195735_752_37_S	Avr9/Cf-9 rapidly elicited protein	Medicago truncatula	49	670	5.0 e-68	G7K2X8	0.045	1.98	GO:0006468
TC195770_1617_37_S	Auxin-regulated protein	Solanum lycopersicum	100	877	0.0	Q945F5	0.019	2.09	GO:0009733
TC195826_1532_37_S	Ubiquitin-protein ligase, putative	Ricinus communis	64	249	6 e-64	B9SS32	0.002	1.50	GO:0016567
TC196090_1363_40_S	Disease resistance protein RGA2, putative	Ricinus communis	65	625	1 e-177	B9S6B0	0.016	1.76	GO:0006952
TC196321_547_41_X2	Phi-1 protein	Nicotiana tabacum	88	455	1 e-126	O82161	0.012	2.25	GO:0016310
TC196470_636_40_S	Predicted protein	Populus trichocarpa	62	247	6 e-64	B9GZQ1	0.045	1.02	GO:0008150
TC196602_1918_40_S	Non-intrinsic ABC protein	Nicotiana benthamiana	92	1019	0.0	Q58IU5	0.009	1.25	GO:0016226
TC196627_174_38_X4	Phi-1 protein	Nicotiana tabacum	85	371	1 e-102	O82161	0.037	1.56	GO:0016310
TC196669_798_35_S	Avr9/Cf-9 rapidly elicited protein 1	Nicotiana tabacum (Common tobacco)	72	741	3.0 e-76	Q9FR02	0.040	2.57	GO:0006351
TC196670_524_40_S	Predicted protein	Populus trichocarpa	58	184	5 e-45	B9HJ87	0.011	3.49	GO:0008150
TC196973_752_38_X2	Pectinesterase	Solanum lycopersicum	98	405	1 e-111	O04870	0.019	1.11	GO:0055114
TC196994_1304_36_S	CCR4 associated factor 1-related protein	Capsicum annuum	74	420	1 e-115	Q0PY49	0.025	1.78	GO:0000956
TC197084_989_37_S	ER33 protein	Solanum lycopersicum	96	251	3 e-65	Q9SWV1	0.046	1.36	GO:0045449
TC197316_613_41_S	Late embryogenesis (Lea)	Solanum lycopersicum	100	216	4 e-54	Q40159	0.004	2.58	GO:0009269
TC197584_1687_40_S	Ubiquitin carboxyl-terminal hydrolase (EC 3.1.2.15)	Ricinus communis	89	670	0.0	B9SZ50	0.001	1.10	GO:0006511
TC197773_1109_35_S	Peroxidase	Nicotiana tabacum	86	431	1 e-119	Q9XIV9	0.032	1.08	GO:0006979
TC197883_675_35_S	no hits found						0.034	1.51
TC197948_1231_40_S	L-allo-threonine aldolase-related protein	Solanum tuberosum	98	697	0.0	Q2XPX1	0.014	1.47	GO:0006520
TC197991_352_36_S	U-box protein	Capsicum annuum	80	268	4 e-70	Q3HLY8	0.028	1.98	GO:0016567
TC198248_580_39_S	Hypersensitive reaction associated Ca2+-binding protein	Phaseolus vulgaris	50	157	8 e-37	Q9SWP6	0.033	1.32	GO:0009626
TC198286_322_40_S	25 kDa protein dehydrin	Solanum sogarandinum.	83	202	4 e-50	Q7Y1A0	0.026	1.02	GO:0006950
TC198493_509_41_X2	U-box protein	Capsicum annuum	87	333	8 e-90	Q3HLY8	0.030	2.12	GO:0016567
TC198633_775_40_S	Avr9/Cf-9 rapidly elicited protein 231	Nicotiana tabacum	80	437	1 e-121	Q9FQZ3	0.019	1.94	GO:0006952
TC198890_691_40_S	Putative uncharacterized protein	Solanum tuberosum	62	216	2 e-54	Q2VCL4	0.015	1.23	GO:0008150
TC199254_570_40_S	Not CCR4-Not complex component, N-terminal; tRNA-binding arm	Medicago truncatula	85	265	3 e-69	A2Q5Q7	0.025	1.29	GO:0045449
TC199680_1973_40_S	Pectinesterase (EC 3.1.1.11)	Populus trichocarpa	63	764	0.0	B9GXZ7	0.029	1.13	GO:0042545
TC199751_598_35_S	no his found						0.020	2.66
TC199761_652_39_S	CBF3 (CRT binding factor 3)	Solanum lycopersicum	100	423	1 e-117	Q675A0	0.024	2.30	GO:0006355
TC199873_750_41_S	no hits found						0.029	1.80
TC199891_896_40_S	ATP binding protein, putative	Ricinus communis	54	196	3 e-48	B9RUJ6	0.003	2.32	GO:0008152
TC200169_557_35_S	Putative uncharacterized protein	Ricinus communis	62	94	7 e-18	B9T0L2	0.034	1.17	GO:0008150
TC200277_609_40_S	Avr9/Cf-9 rapidly elicited protein 194	Nicotiana tabacum	79	237	1 e-60	Q9FQZ4	0.032	1.81	GO:0006952
TC200406_224_35_S	Arabinogalactan-protein	Nicotiana alata	65	167	9 e-40	Q40380	0.006	2.05	GO:0008150
TC200524_503_40_S	WRKY-type DNA binding protein	Solanum tuberosum	97	341	4 e-92	Q8H9D7	0.035	1.48	GO:0045449
TC200794_422_35_S	Putative uncharacterized protein	Ricinus communis	52	56	1 e-6	B9RHH7	0.024	1.28	GO:0008150
TC200840_542_40_S	Predicted protein	Populus trichocarpa	56	193	1 e-47	A9PGX2	0.029	2.05	GO:0008150
TC201024_425_39_X3	Nam-like protein 10	Petunia hybrida (Petunia)	77	782	4.0_10-81	Q8LRL5	0.046	1.01	GO:0006355
TC201062_747_35_S	no his found						0.005	1.67
TC201171_454_41_S	Ethylene response factor 5	Solanum lycopersicum	99	488	1 e-136	Q6Q4I4	0.023	2.33	GO:0006355
TC201184_1338_36_S	S-locus-specific glycoprotein S6, putative	Ricinus communis	58	495	1 e-138	B9S858	0.018	1.15	GO:0006468
TC201265_854_40_S	Two-component response regulator ARR8, putative	Ricinus communis	62	208	6 e-52	B9RGB1	0.024	1.33	GO:0000160
TC201271_674_35_S	no hits found						0.016	2.04
TC201416_579_40_S	DNAJ-like protein	Solanum lycopersicum	98	301	5 e-80	A2TJX6	0.028	1.38	GO:0006457
TC201566_1542_35_S	WRKY-like transcription factor	Solanum peruvianum (Peruvian tomato) (Lycopersicon peruvianum)	99	2.328	0.0	Q06B53	0.040	1.68	GO:0006355
TC201829_492_40_S	Desacetoxyvindoline 4-hydroxylase, putative	Ricinus communis	61	148	2 e-34	B9STI5	0.021	1.14	GO:0055114
TC201864_1313_38_S	Ring finger protein, putative	Ricinus communis	52	264	2 e-68	B9RT88	0.009	2.84	GO:0008150
TC201990_617_40_S	Predicted protein	Vitis vinifera	54	244	8 e-63	Q6DXR3	0.006	2.03	GO:0008150
TC202092_834_39_S	Predicted protein	Populus trichocarpa	61	273	3 e-71	B9N0D0	0.012	1.85	GO:0008150
TC202136_255_41_X2	U-box protein	Capsicum annuum	81	367	1 e-99	Q3HLY8	0.029	1.52	GO:0016567
TC202199_528_40_S	no hits found						0.012	1.07
TC202255_1291_38_S	Serine-threonine protein kinase, plant-type, putative	Ricinus communis	73	558	1 e-158	B9T632	0.012	1.07	GO:0006468
TC202741_1545_40_S	Serine/threonine-protein kinase PBS1, putative	Ricinus communis	66	546	1 e-153	B9SP66	0.017	1.58	GO:0006468
TC202976_677_39_S	CBF2	Solanum lycopersicum	100	445	1 e-123	Q674Z8	0.016	3.99	GO:0006355
TC203218_535_39_X2	Putative uncharacterized protein	Ricinus communis	49	145	2 e-33	B9R7N0	0.024	1.13	GO:0008150
TC203303_502_39_S	no his found						0.035	1.08
TC203411_137_40_S	UDP-apiose/xylose synthase	Solanum tuberosum	87	155	2 e-38	Q2I2N3	0.036	1.66	GO:0044237
TC203605_414_40_S	Avr9/Cf-9 rapidly elicited protein 75	Nicotiana tabacum (Common tobacco)	63	386	2.0 e-35	Q9FQY9	0.037	1.59	GO:0006468
TC203610_1436_40_S	Tuber-specific and sucrose-responsive element binding factor	Solanum tuberosum	95	696	0.0	Q9FZ15	0.028	2.13	GO:0045449
TC204071_1115_36_S	Mitochondrial dicarboxylate carrier protein,putative	Ricinus communis (Castor bean)	85	1.392	1.0 e-151	B9SXH6	0.037	1.66	GO:0006839
TC204075_772_39_S	Short chain dehydrogenase	Solanum tuberosum	86	423	1 e-117	Q3LHL1	0.024	1.54	GO:0055114
TC204489_664_34_X2	Avr9/Cf-9 rapidly elicited protein 20	Nicotiana tabacum	88	203	1 e-50	Q5MJX0	0.008	2.15	GO:0006952
TC204814_531_35_S	ATP-binding cassette sub-family F member 2	Phytophthora infestans	72	285	2 e-75	D0MTE5	0.004	1.05	GO:0051649
TC204991_1700_37_S	Aspartic proteinase nepenthesin-1, putative	Ricinus communis	85	467	0.0	B9SBG8	0.009	1.03	GO:0006508
TC205021_83_40_S	Predicted protein	Populus trichocarpa	50	495	5.0 e-48	B9MYT1	0.049	1.45	GO:0008150
TC205406_964_35_S	26S proteasome non-ATPase regulatory subunit, putative	Ricinus communis	91	306	3 e-81	B9R7G0	0.006	1.00	GO:0030163
TC205419_1563_37_S	Calmodulin binding protein, putative	Ricinus communis	67	660	0.0	B9RK85	0.006	2.51	GO:0019722
TC205430_735_36_S	no hits found						0.012	1.18
TC205567_1812_39_S	Multicopper oxidase, putative	Ricinus communis	74	854	0.0	B9S8L8	0.020	1.68	GO:0055114
TC205971_499_40_S	Aldehyde oxidaseAldehyde oxidase TAO3	Solanum lycopersicum	89	136	3 e-30	Q9FV23	0.029	1.14	GO:0055114
TC205993_1465_40_S	WRKY transcription factor 1	Solanum lycopersicum	99	715	0.0	C0L2S0	0.023	2.50	GO:0045449
TC206296_555_40_S	Poly(RC)	Ricinus communis	58	171	6 e-41	B9S7H6	0.005	1.06	GO:0008150
TC206712_709_37_S	ABC transporter B family member 20	Arabidopsis thaliana	93	149	4 e-34	Q9M3B9	0.005	1.08	GO:0055085
TC206727_1134_40_S	Putative uncharacterized protein	Vitis vinifera	83	1.332	1.0 e-144	F6HUD2	0.049	1.01	GO:0008150
TC206907_320_39_S	Arabinogalactan peptide 16 (AG-peptide 16)	Arabidopsis thaliana	49	62	2 e-8	O82337	0.008	1.97	GO:0008150
TC206986_283_39_S	Predicted protein	Populus trichocarpa	70	138	3 e-31	B9H7S5	0.035	1.23	GO:0008150
TC207168_546_40_S	Photoperiod responsive protein	Solanum tuberosum subsp. Andigena	87	283	2 e-74	Q9AR60	0.008	1.88	GO:0016567
TC207344_735_35_S	no his found						0.050	1.16
TC207379_478_41_X2	BZIP DNA-binding protein	Solanum lycopersicum	100	108	6 e-41	Q9SPF7	0.032	1.07	GO:0006355
TC207401_351_40_S	Glutathione S-transferase/peroxidase	Solanum lycopersicum	99	223	2 e-99	Q9SE30	0.029	1.17	GO:0006979
TC207425_1228_38_S	Protein binding protein, putative	Ricinus communis	71	407	1 e-111	B9SRQ3	0.019	1.00	GO:0008150
TC207719_568_36_S	Chaperone protein DNAj, putative	Ricinus communis	49	127	1 e-27	B9SXA3	0.036	1.06	GO:0006457
TC207901_616_40_S	MYB transcription factor	Arabidopsis thaliana	63	273	1 e-71	Q6R095	0.029	1.44	GO:0045449
TC207986_456_38_S	Avr9/Cf-9 rapidly elicited protein 231	Nicotiana tabacum	91	202	1 e-50	Q9FQZ3	0.006	3.69	GO:0006952
TC208029_628_39_S	DNA binding protein, putative	Ricinus communis	54	103	3 e-26	B9SSH8	0.005	1.55	GO:0008150
TC208078_576_35_S	GRAS4	Solanum lycopersicum	98	362	2 e-98	Q00LP5	0.007	2.01	GO:0045449
TC208436_1215_40_S	Protein binding protein, putative	Ricinus communis	71	514	1 e-143	B9RAQ1	0.038	1.09	GO:0006355
TC208459_558_38_S	Patatin T5, putative	Ricinus communis	87	80	1 e-13	B9SUA7	0.041	1.50	GO:0016042
TC208583_823_40_S	Transcriptional factor TINY, putative	Ricinus communis	44	181	7 e-44	B9RQZ6	0.004	1.61	GO:0006355
TC208597_448_35_S	Ptm1, putative	Ricinus communis	61	117	3 e-25	B9SRT2	0.009	1.12	GO:0008150
TC208735_320_38_S	Avr9/Cf-9 rapidly elicited protein 65	Nicotiana tabacum	63	103	5 e-21	Q9FQZ0	0.006	3.28	GO:0006952
TC208736_54_40_S	Chaperonin-60 alpha subunit	Avicennia marina	88	266	7 e-70	Q9FXL5	0.044	1.05	GO:0044267
TC208844_677_39_S	Photosystem II 10 kDa polypeptide, chloroplastic	Solanum lycopersicum	100	274	7 e-72	Q40163	0.035	1.03	GO:0015979
TC208853_521_40_S	Putative uncharacterized protein	Vitis vinifera	66	119	2 e-25	A5CAY4	0.013	1.89	GO:0008150
TC209041_404_39_X2	RING-H2 subgroup RHE protein	Populus tremula x Populus alba.	68	84	3 e-15	Q5ICP0	0.010	2.26	GO:0008150
TC209081_1872_40_S	Putative uncharacterized protein	Vitis vinifera (Grape)	67	447	1.0 e-41	F6HYN9	0.037	1.59	GO:0008150
TC209196_761_40_S	Double WRKY type transfactor	Solanum tuberosum	96	281	7 e-74	Q3LHK9	0.014	1.87	GO:0045449
TC209320_481_38_S	no his found						0.009	1.91
TC209432_268_39_S	U-box domain-containing protein	Brassica campestris	72	138	2 e-31	A8IXJ0	0.003	1.07	GO:0016567
TC209644_1775_39_S	Ankyrin repeat-containing protein, putative	Ricinus communis	73	610	1 e-172	B9SSY2	0.018	1.27	GO:0008150
TC209984_473_35_S	mRNA capping enzyme, C-terminal domain containing protein, expressed	Oryza sativa subsp. japonica	55	38	4 e-6	Q2R8T5	0.030	1.04	GO:0006370
TC210017_388_37_S	no hits found						0.019	1.61
TC210042_338_39_S	Putative sugar transporter	Solanum lycopersicum	89	77	5 e-13	Q9LEG2	0.040	1.05	GO:0008643
TC210388_533_39_S	NAD-dependent malic enzyme 62 kDa isoform, mitochondrial (NAD-ME) (EC 1.1.1.39)	Solanum tuberosum	97	100	6 e-20	P37221	0.016	1.07	GO:0006108
TC210414_290_40_S	Predicted protein	Populus trichocarpa	68	92	1 e-17	B9NKG9	0.025	1.43	GO:0008150
TC210562_348_40_S	Xyloglucan endotransglucosylase-hydrolase XTH3	Solanum lycopersicum	96	179	3 e-80	Q6RHY0	0.005	2.84	GO:0006073
TC210741_987_35_S	Putative uncharacterized protein	Vitis vinifera (Grape)	73	1.315	1.0 e-142	D7TCN2	0.041	1.02	GO:0008150
TC210856_639_38_S	Putative uncharacterized protein	Ricinus communis	57	108	3 e-22	B9RFX0	0.009	1.30	GO:0008150
TC210997_540_40_S	Putative uncharacterized protein	Ricinus communis	49	123	2 e-26	B9RQ41	0.017	1.72	GO:0008150
TC211037_583_39_S	Putative uncharacterized protein	Vitis vinifera (Grape)	56	426	6.0 e-40	F6HZ86	0.046	1.01	GO:0008150
TC211304_393_36_S	no hits found						0.026	1.00
TC211515_728_35_S	Amino acid binding protein, putative	Ricinus communis	70	144	9 e-33	B9RBU8	0.007	1.08	GO:0008152
TC211568_94_35_S	Alpha-tubulin	Nicotiana tabacum	95	248	3 e-92	Q8VXD0	0.015	1.10	GO:0007018
TC211752_333_40_S	Symbiosis-related protein	Daucus carota	90	194	3 e-48	Q8VWQ8	0.038	1.21	GO:0008150
TC211832_300_41_X2	Glutathione-regulated potassium-efflux system protein kefB, putative	Ricinus communis	62	92	1 e-17	B9R9M0	0.034	1.09	GO:0006812
TC211872_1214_40_S	Matrix metalloprotease 1	Nicotiana tabacum	75	562	1 e-158	C3PTL6	0.004	2.29	GO:0006508
TC211976_996_40_S	no his found						0.008	1.93
TC212003_1496_40_S	Receptor protein kinase-like protein	Capsicum annuum	95	919	0.0	Q8VZH5	0.014	1.27	GO:0006468
TC212039_1769_39_S	Adenylyl-sulfate reductase	Solanum lycopersicum	100	929	0.0	Q672Q8	0.018	1.54	GO:0045454
TC212088_1007_40_S	no hits found						0.033	1.39
TC212211_363_40_S	no hits found						0.010	1.34
TC212279_1699_35_S	Transcription factor	Bruguiera gymnorhiza	59	776	0.0	B1Q4U6	0.035	1.87	GO:0008150
TC212473_332_40_S	MazG nucleotide pyrophosphohydrolase domain protein	Zea mays	73	160	3 e-38	B6SRV4	0.033	1.12	GO:0009117
TC212560_638_38_S	Cell division cycle protein cdt2, putative	Ricinus communis	57	254	7 e-66	B9S642	0.028	1.04	GO:0051301
TC212813_488_40_S	Aromatic amino acid decarboxylase 1B	Solanum lycopersicum	98	273	5 e-72	Q1KSC5	0.006	2.30	GO:0019752
TC212841_100_40_S	MCT-1MLL	Hordeum vulgare var. distichum	87	104	4 e-21	Q4QXS6	0.020	1.53	GO:0008150
TC212901_396_41_S	no his found						0.005	1.49
TC212977_600_37_S	Nitrite reductase	Capsicum annuum	93	217	8 e-55	O65350	0.049	1.12	GO:0055114
TC213004_174_37_S	no his found						0.031	1.56
TC213157_1202_40_S	2-deoxyglucose-6-phosphate phosphatase, putative	Ricinus communis	76	476	1 e-132	B9RAP3	0.005	1.09	GO:0008152
TC213254_298_40_S	MYC transcription factor	Solanum tuberosum	94	90	4 e-17	Q700B9	0.008	1.25	GO:0045449
TC213462_831_40_S	GRAS2 transcription factor	Solanum lycopersicum	85	291	6 e-77	Q00LP6	0.034	1.93	GO:0045449
TC213532_555_40_S	Ankyrin repeat-containing protein, putative	Ricinus communis	59	239	2 e-61	B9RS18	0.031	1.01	GO:0008150
TC213546_484_35_S	DNA repair protein RAD50, putative	Ricinus communis	50	97	6 e-19	B9T762	0.002	1.03	GO:0006302
TC213720_649_41_S	Ethylene-responsive transcription factor 3 (NtERF5)	Nicotiana tabacum	70	203	2 e-50	Q9SXS8	0.011	2.04	GO:0009873
TC213951_250_41_S	Ethylene-responsive late embryogenesis-like protein	Solanum lycopersicum	98	192	3 e-81	P93220	0.018	1.01	GO:0009269
TC214053_1167_38_S	Ribulose bisphosphate carboxylase small chain 3B, chloroplastic (RuBisCO small subunit 3B) (EC 4.1.1.39)	Solanum lycopersicum	99	369	1 e-100	P05349	0.009	1.05	GO:0019253
TC214099_430_34_X2	CCR4 associated factor 1-related protein	Capsicum annuum	79	194	2 e-48	Q0PY49	0.009	3.42	GO:0000956
TC214195_396_39_S	Intracellular septation protein	Bartonella quintana	44	37	0.0	Q6FYC4	0.006	1.02	GO:0000917
TC214360_296_39_S	no hits found						0.048	1.15
TC214407_221_40_S	no hits found						0.011	1.05
TC214414_827_36_S	no hits found						0.011	1.02
TC214715_1769_40_S	Amino acid transporter, putative	Ricinus communis	69	776	0.0	B9SQZ7	0.023	1.42	GO:0006865
TC214721_568_35_S	ACRE 276-like protein	Solanum tuberosum	97	528	1 e-148	A1E0Y2	0.050	1.14	GO:0016567
TC214887_802_40_S	WRKY transcription factor-30	Capsicum annuum	69	137	2 e-30	B6VB04	0.006	1.20	GO:0045449
TC215027_367_40_S	Spotted leaf protein, putative	Ricinus communis	74	147	3 e-34	B9T5I0	0.005	1.65	GO:0016567
TC215599_330_38_X3	no hits found						0.032	1.16
TC215796_756_40_S	no hits found						0.031	1.01
TC216007_786_40_S	Reticuline oxidase, putative	Ricinus communis	68	403	1 e-110	B9SAY9	0.032	1.10	GO:0055114
TC216109_874_35_S	Ethylene response factor 3	Solanum lycopersicum	78	123	2 e-26	Q84XB1	0.030	1.52	GO:0045449
TC216145_517_39_S	Putative uncharacterized protein	Vitis vinifera (Grape)	52	328	1.0 e-28	A5AJF2	0.046	1.13	GO:0008150
TC216483_3_38_S	no his found						0.038	1.24
TC216647_326_39_S	no hits found						0.044	1.24
TC216708_481_40_S	Putative uncharacterized protein	Vitis vinifera (Grape)	57	280	4.0 e-23	F6HQJ2	0.047	1.76	GO:0008150
TC216971_395_35_S	Extensin class 1 protein	Vigna unguiculata	67	412	1 e-113	Q41707	0.030	1.10	GO:0071555
Transcript specifically affected by Fe-PS supply
Probe_ID	Description	Species	Identity	Score	Evalue	Entry	p-value, adj; -Fe/Fe-PS vs -Fe	Log2(R); -Fe/Fe-PS vs -Fe	GO term
downregulated
NP000423_437_37_X2	Cell wall protein	Solanum lycopersicum	100	186	1 e-45	Q40142	0.018	-1.97	GO:0071555
TC192044_2006_34_X2	Putative auxin-independent growth promoter protein	Arabidopsis thaliana	71	594	0.0	Q949U4	0.014	-1.03	GO:0008150
TC192373_848_34_X2	DNA-directed RNA polymerase II, putative	Ricinus communis	72	316	3 e-84	B9T6K6	0.009	-1.08	GO:0006259
TC192400_1084_38_S	Cysteine proteinase	Solanum lycopersicum	99	753	0.0	C0KIY3	0.023	-1.01	GO:0006508
TC193126_471_41_X2	Putative uncharacterized protein	Vitis vinifera	76	317	1 e-84	A5B6E7	0.024	-1.04	GO:0008150
TC194380_182_36_S	S-adenosylmethionine-dependent methyltransferase, putative	Ricinus communis	67	384	1 e-105	B9SZS6	0.004	-1.10	GO:0008152
TC194422_629_38_S	no hits found						0.015	-1.14
TC195028_1952_40_S	Putative phospholipase C	Solanum lycopersicum	99	1181	0.0	Q5GA63	0.026	-1.12	GO:0006629
TC195043_585_35_S	Prolyl 4-hydroxylase	Nicotiana tabacum	71	288	3 e-76	Q75ZI4	0.007	-1.05	GO:0055114
TC195314_622_37_S	Peptidyl-prolyl isomerase PASTICCINO1 (EC 5.2.1.8) (Peptidyl-prolyl cis-trans isomerase) (PPIase) (Rotamase)	Arabidopsis thaliana	68	283	2 e-74	Q7DMA9	0.016	-1.04	GO:0009734
TC195452_729_35_S	no hits found						0.016	-1.11
TC195887_1051_40_S	Putative uncharacterized protein	Oryza sativa subsp. japonica	76	99	6 e-19	A3C8E0	0.002	-1.03	GO:0008150
TC195925_676_35_X2	Ascorbate oxidase	Solanum lycopersicum (Tomato) (Lycopersicon esculentum)	99	1.059	1.0 e-113	Q4VDN6	0.049	-1.03	GO:0055114
TC196081_678_35_S	no hits found						0.010	-1.02
TC196146_801_36_X2	Alkaline alpha-galactosidase	Pisum sativum	74	388	1 e-106	B3F0K7	0.017	-1.01	GO:0009311
TC196173_726_35_S	Ubiquitin-activating enzyme E1	Ricinus communis	63	239	3 e-61	B9SKU8	0.039	-1.23	GO:0019941
TC196187_747_39_X4	Sucrose synthase	Solanum lycopersicum (Tomato) (Lycopersicon esculentum)	98	1	1.0 e-118	O82691	0.041	-1.53	GO:0005985
TC196465_645_40_X2	Gibberellin 20 oxidase, putative	Ricinus communis	46	228	6 e-58	B9RUX2	0.029	-1.03	GO:0055114
TC196692_694_37_X2	GRAS1	Solanum lycopersicum	60	181	9 e-44	Q00LP7	0.041	-1.18	GO:0006355
TC197172_1187_40_S	Vacuolar membrane protein pep3, putative	Ricinus communis	72	233	1 e-120	B9RW74	0.008	-1.08	GO:0006886
TC197531_712_35_S	Zeamatin, putative	Ricinus communis	74	252	2 e-67	B9T7D5	0.032	-1.09	GO:0006950
TC197535_663_40_S	3-hydroxyacyl-CoA dehyrogenase, putative	Ricinus communis	76	311	4 e-83	B9RKN5	0.004	-1.21	GO:0006631
TC198340_655_41_X2	Annexin A4Putative uncharacterized protein	Zea mays	76	227	1 e-57	B4FY63	0.022	-1.04	GO:0051234
TC198678_468_40_S	Predicted protein	Populus trichocarpa	66	161	1 e-37	B9N2N3	0.045	-1.04	GO:0008150
TC198758_934_35_S	RWD domain-containing protein	Solanum tuberosum	93	462	1 e-128	Q38HU0	0.002	-1.11	GO:0008150
TC198817_661_40_S	F21O3.2 protein	Arabidopsis thaliana	52	198	3 e-49	Q9S7A6	0.041	-1.02	GO:0008150
TC199600_752_38_S	no hits found						0.021	-1.00
TC199942_638_35_S	UBX domain-containing protein, putative	Ricinus communis	58	202	2 e-50	B9S7A4	0.019	-1.05	GO:0008150
TC200808_1442_39_S	Zinc finger protein, putative	Ricinus communis	55	500	1 e-139	B9SC24	0.050	-1.06	GO:0008150
TC200961_683_34_X2	Transporter, putative	Ricinus communis	72	303	2 e-80	B9RX28	0.010	-1.12	GO:0055085
TC201010_930_40_S	no hits found						0.012	-1.01
TC201119_1071_35_S	Myo-inositol oxygenase	Solanum lycopersicum	61	360	2 e-97	C6K2L2	0.012	-1.08	GO:0055114
TC201471_2559_35_S	Subtilisin-like protease	Nicotiana tabacum	80	1244	0.0	A9XG40	0.007	-1.41	GO:0006508
TC201607_758_35_S	no hits found						0.012	-1.08
TC201645_786_35_S	Leucine rich repeat protein 1	Nicotiana tabacum	80	231	9 e-59	Q0R4K1	0.014	-1.11	GO:0006464
TC201677_436_40_S	ACS2Acyl-CoA synthetase	Ricinus communis	77	343	4 e-93	A1X860	0.002	-1.33	GO:0008152
TC202276_846_40_S	Putative uncharacterized protein	Vitis vinifera (Grape)	77	1.023	1.0 e-109	D7UCH8	0.044	-1.11	GO:0007205
TC202373_499_40_S	Zeatin O-glucosyltransferase	Glycine max	48	189	2 e-46	Q8S3B8	0.027	-1.10	GO:0008152
TC202776_829_39_S	UDP-glucosyltransferase family 1 protein	Citrus sinensis	52	294	7 e-78	C6KI45	0.008	-1.10	GO:0008152
TC203351_729_35_S	Fatty acid desaturase, putative	Ricinus communis	73	327	8 e-88	B9RDZ7	0.004	-1.08	GO:0006633
TC204300_553_35_S	no hits found						0.021	-1.15
TC204453_1022_35_S	no hits found						0.003	-1.19
TC204594_438_40_S	TGA10 transcription factor	Nicotiana tabacum	58	135	2 e-30	Q52MZ2	0.014	-1.26	GO:0006355
TC204935_786_40_S	Putative lesion-inducing protein	Capsicum annuum	85	263	1 e-68	Q6RJY8	0.043	-1.02	GO:0050896
TC205074_612_40_S	no hits found						0.013	-1.30
TC205260_986_39_S	Villin-3	Arabidopsis thaliana	82	342	5 e-92	O81645	0.007	-1.03	GO:0051693
TC205268_1112_35_S	no hits found						0.006	-1.01
TC205434_592_35_S	no hits found						0.036	-1.15
TC205451_562_40_S	Putative uncharacterized protein	Glycine max	82	99	3 e-19	C6T2V6	0.004	-1.09	GO:0008150
TC205479_779_39_S	ATP-dependent RNA helicase, putative	Ricinus communis	85	255	3 e-66	B9RL32	0.015	-1.16	GO:0010501
TC205755_613_35_S	Putative uncharacterized protein	Vitis vinifera (Grape)	66	615	1.0 e-69	F6HCT8	0.043	-1.72	GO:0008150
TC206553_480_35_S	Predicted protein	Populus trichocarpa	86	124	5 e-27	B9HXP6	0.030	-1.13	GO:0008150
TC206669_1531_40_S	Calreticulin, putative	Ricinus communis	75	517	1 e-173	B9RM48	0.030	-1.33	GO:0006457
TC206799_921_40_S	Endosomal P24A protein, putative	Ricinus communis	94	491	1 e-137	B9SC23	0.004	-1.09	GO:0008150
TC207571_317_35_S	no hits found						0.026	-1.03
TC208237_922_35_S	no hits found						0.004	-1.05
TC208427_317_40_S	no hits found						0.004	-1.24
TC208695_488_34_X2	Predicted protein	Populus trichocarpa	88	111	1 e-27	B9N538	0.003	-1.12	GO:0008150
TC209332_648_40_S	no hits found						0.038	-1.19
TC209776_653_33_S	VIP2	Nicotiana benthamiana.	78	342	3 e-92	Q52JK6	0.045	-1.10	GO:0006355
TC210663_423_40_S	Cytokinin receptor 1	Betula verrucosa	73	104	3 e-21	B8QJH0	0.002	-1.27	GO:0018106
TC210755_319_41_X3	Mannan endo-1,4-beta-mannosidase 4	Solanum lycopersicum	87	252	8 e-66	Q8L5J1	0.002	-1.43	GO:0005975
TC210969_607_35_S	no hits found						0.011	-1.05
TC211305_518_35_S	Oligopeptide transporter, putative	Ricinus communis (Castor bean)	67	673	9.0 e-69	B9SIR4	0.044	-1.06	GO:0055085
TC211460_599_40_S	BHLH transcription factor JAF13	Petunia hybrida	75	352	2 e-95	O64908	0.014	-1.01	GO:0006355
TC211578_550_35_S	CTV.22	Poncirus trifoliata	74	286	1 e-75	Q8H6Q7	0.011	-1.06	GO:0006355
TC211669_466_40_S	Receptor protein kinase, putative	Ricinus communis	44	79	1 e-13	B9RZ02	0.029	-1.18	GO:0006468
TC211820_416_37_S	no hits found						0.046	-1.07
TC211825_483_40_S	Polypyrimidine tract binding protein, putative	Ricinus communis	47	85	3 e-15	B9RIL3	0.029	-1.09	GO:0055114
TC212395_159_35_S	Defensin protein	Solanum pimpinellifolium	100	167	3 e-40	B1N683	0.032	-1.08	GO:0006952
TC212783_209_40_S	N-acetylglucosaminyl-phosphatidylinositol de-N-acetylase	Zea mays	50	184	6 e-45	B6TKR0	0.027	-1.21	GO:0006505
TC213214_23_38_S	no hits found						0.007	-1.10
TC213261_293_39_S	Vacuolar-sorting receptor 3 (AtVSR3) (Epidermal growth factor receptor-like protein 2a) (AtELP2a) (BP80-like protein a') (AtBP80a')	Arabidopsis thaliana	84	430	1 e-119	O80977	0.014	-1.12	GO:0015031
TC213494_959_39_S	DihydropyrimidinaseDihydropyrimidine amidohydrolase	Arabidopsis thaliana	82	507	1 e-142	Q9FMP3	0.027	-1.13	GO:0006208
TC213904_408_40_S	no hits found						0.026	-1.21
TC213942_672_35_S	Whole genome shotgun sequence of line PN4002...	Vitis vinifera	60	249	2 e-64	D1IFT6	0.014	-1.30	GO:0008150
TC214673_397_40_S	no hits found						0.014	-1.06
TC214732_964_35_S	Paramyosin, putative	Ricinus communis	61	399	1 e-109	B9RMU3	0.014	-1.20	GO:0008150
TC214786_380_39_S	Casein kinase, putative	Ricinus communis	97	274	8 e-72	B9S7L3	0.004	-1.12	GO:0006468
TC215394_692_35_S	Pentatricopeptide repeat-containing protein, putative	Ricinus communis	60	211	2 e-81	B9SHU7	0.023	-1.12	GO:0009451
TC215747_470_40_S	Phosphatidic acid phosphatase, putative	Ricinus communis	65	249	1 e-64	B9SQ05	0.041	-1.00	GO:0055114
TC216256_558_39_S	no hits found						0.019	-1.00
upregulted
NP000616_1157_38_S	Polygalacturonase 7	Solanum lycopersicum	100	815	0.0	Q9ZT65	0.005	1.36	GO:0005975
TC191695_932_38_S	no hits found						0.016	1.24
TC192894_24_36_S	Phenazine biosynthesis protein, putative	Ricinus communis	65	369	1 e-100	B9S449	0.039	1.21	GO:0009058
TC193353_1113_36_S	Kinase, putative	Ricinus communis	82	409	1 e-112	B9T5A7	0.010	1.00	GO:0006468
TC194209_1675_40_S	Elongation factor TuB, chloroplastic (EF-TuB)	Nicotiana sylvestris	90	857	0.0	Q43364	0.011	1.01	GO:0006414
TC194231_852_35_S	BCS1 protein-like protein	Arabidopsis thaliana	59	374	1 e-102	Q8LBK2	0.036	1.07	GO:0008150
TC195677_731_39_S	no hits found						0.033	1.43
TC196053_1061_36_S	Alpha-glucan phosphorylase, H isozyme (EC 2.4.1.1) (Starch phosphorylase H)	Solanum tuberosum	92	513	1 e-143	P32811	0.013	1.25	GO:0005975
TC196841_620_35_S	Mannosyl-oligosaccharide 1,2-alpha-mannosidase IA, putative	Ricinus communis	79	372	1 e-101	B9RTF7	0.002	1.00	GO:0008152
TC196917_1568_38_S	Delta(14)-sterol reductase (EC 1.3.1.70) (C-14 sterol reductase) (Sterol C14-reductase) (Protein FACKEL)	Arabidopsis thaliana	76	588	1 e-166	Q9LDR4	0.026	1.02	GO:0016126
TC198871_47_40_S	PB1 domain-containing protein	Nicotiana benthamiana.	86	362	2 e-98	B8R517	0.016	1.04	GO:0008150
TC199153_611_38_S	no hits found						0.031	1.03
TC199217_728_39_S	no hits found						0.007	1.18
TC199665_1578_35_S	Putative urease accessory protein F	Solanum lycopersicum	100	481	1 e-133	Q7Y0R6	0.025	1.40	GO:0006807
TC200137_380_40_S	S-locus-specific glycoprotein S6, putative	Ricinus communis	48	45	0.0	B9SSB7	0.005	1.34	GO:0006470
TC201026_255_40_S	no hits found						0.027	1.07
TC201241_1122_40_S	no hits found						0.004	1.17
TC201761_553_35_S	no hits found						0.015	1.03
TC203689_718_36_S	Tetratricopeptide-like helical	Medicago truncatula	60	271	4 e-71	A2Q3L7	0.016	1.11	GO:0008150
TC204158_746_35_S	GTP-binding protein alpha subunit, gna, putative	Ricinus communis	57	239	3 e-61	B9RZ26	0.016	1.16	GO:0007186
TC204269_546_39_S	Homeobox-leucine zipper protein ATHB-52 (Homeodomain transcription factor ATHB-52) (HD-ZIP protein ATHB-52)	Arabidopsis thaliana	42	109	2 e-22	Q9FN29	0.007	1.12	GO:0006355
TC206165_630_40_S	no hits found						0.009	1.14
TC206230_540_40_S	Putative uncharacterized protein	Ricinus communis	58	122	3 e-26	B9RAK1	0.043	1.07	GO:0008150
TC206478_539_40_S	3'-5'-exoribonuclease/RNA binding-like protein	Solanum tuberosum	95	213	1 e-53	Q2PYX7	0.026	1.07	GO:0006396
TC206870_685_36_S	F-box and wd40 domain protein, putative	Ricinus communis	70	249	2 e-64	B9R7M4	0.029	1.26	GO:0008150
TC207863_992_35_S	Probable anion transporter 6, chloroplastic (Phosphate transporter PHT4;5)	Arabidopsis thaliana	83	177	2 e-42	Q3E9A0	0.030	1.01	GO:0055085
TC208127_638_38_S	Benzoate carboxyl methyltransferase, putative	Ricinus communis	54	243	1 e-62	B9S6C3	0.022	1.05	GO:0050896
TC208234_1863_38_S	N-acetyl-glutamate synthase	Solanum lycopersicum	98	981	0.0	C4NFG1	0.008	1.01	GO:0006526
TC208624_608_35_S	no hits found						0.001	1.08
TC208805_516_37_S	Uncharacterized aarF domain-containing protein kinase At4g31390, chloroplastic (EC 2.7.-.-)	Arabidopsis thaliana	89	307	4 e-82	Q8RWG1	0.025	1.06	GO:0006468
TC210645_926_37_S	CYCB1-1 protein	Petunia hybrida	75	414	1 e-114	Q9SBQ4	0.009	1.03	GO:0051301
TC211016_608_35_S	Dihydrolipoyllysine-residue acetyltransferase component 1 of pyruvate dehydrogenase complex, mitochondrial	Arabidopsis thaliana	75	129	3 e-28	Q0WQF7	0.029	1.16	GO:0006096
TC211676_444_39_S	Ubiquitin carboxyl-terminal hydrolase (EC 3.1.2.15)	Oryza sativa subsp. japonica	54	167	5 e-40	Q7EZY9	0.012	1.05	GO:0006511
TC214149_2_40_S	Myb-like protein	Nicotiana tabacum	93	65	3 e-29	Q8H0H0	0.029	1.07	GO:0006355
TC214996_220_37_S	no hits found						0.046	1.12
TC215480_1916_38_S	Putative uncharacterized protein	Vitis vinifera	55	652	0.0	A5C7R5	0.034	1.01	GO:0008150
TC216298_625_39_S	Metalloprotease m41 ftsh, putative	Ricinus communis	53	97	1 e-18	B9S7N3	0.017	1.11	GO:0006508
